# Supplementary material for: Reconsidering the spectral distribution of light: Do people perceive watts or photons?
Source: Light Res Technol. Author manuscript; Available in PMC 2024 Dec 1. (PMC7616565; doi:10.1177/14771535241246060)
Supplement: Supplementary Material [file EMS198533-supplement-Supplementary_Material.xlsx]

## Sheet: Credits
	Reconsidering the Spectral Distribution of Light: Do People Perceive Watts or Photons?
	Lighting Research and Technology, 1 May 2024
	Supporting spreadsheet
	This file and its contents are free to use.
	Christophe Martinsons*, Centre Scientifique et Technique du Bâtiment, Saint Martin d’Hères, France
	Francine Behar-Cohen, Université Paris Descartes, INSERM UMR 1138, Paris, France
	Tony Bergen, Australian Photometry and Radiometry Laboratory, Melbourne, Australia
	Peter Blattner, Federal Institute of Metrology METAS, Bern-Wabern, Switzerland
	Michael Herf, F.lux Software LLC, Los Angeles, California, USA
	Claude Gronfier, Centre de Recherche en Neurosciences de Lyon, Lyon, France
	Kevin W. Houser, Oregon State University, Corvallis, OR, USA
	Sophie Jost, Ecole Nationale des Travaux Publics de l’Etat, Vaulx-en-Velin, France
	Maria Nilsson Tengelin, RISE Research Institutes of Sweden, Borås, Sweden
	Gaël Obein, Laboratoire National de Métrologie et d’Essais, LNE-CNAM, La Plaine St Denis, France
	Luc J. M. Schlangen, Eindhoven University of Technology, Eindhoven, The Netherlands
	Lionel Simonot, Institut P-prime UPR 3346 CNRS, Chasseneuil Futuroscope, France
	Manuel Spitschan, Technical University of Munich, Munich, Germany, and Max Planck Institute for Biological Cybernetics, Tübingen, Germany
	Alicia Torriglia, INSERM UMR 1138, Paris, France
	Jamie M. Zeitzer, Stanford University, Stanford, CA, USA
	*corresponding author
	christophe.martinsons@cstb.fr
	Datasets used in this spreadsheet:
	Commission Internationale de l’Eclairage. “CIE spectral luminous efficiency for photopic vision (data table)” Vienna, Austria: CIE, 2019. DOI: 10.25039/CIE.DS.dktna2s3
	Commission Internationale de l’Eclairage. “Relative spectral power distributions of illuminants representing typical LED lamps, 1 nm spacing (datatable)”, Vienna, Austria: CIE, 2018. DOI: 10.25039/CIE.DS.dhcw57sd
	Commission Internationale de l’Eclairage. “CIE System for Metrology of Optical Radiation for ipRGC-Influenced Responses to Light” International Standard CIE S026:2018, Vienna, Austria: CIE, 2018 DOI: 10.25039/S026.2018

## Sheet: CIE-LED B4 and V(lambda)
https://www.bipm.org/en/measurement-units
e-	1.60218e-19	C		Delta-lambda	1e-09
kB	1.38065e-23	J/K		1 nm	1e-09
c	299792458	m/s		1 THz	1000000000000
h	6.62607e-34	J.s
Kcd	683	lm/W
			luminious flux from raw SPD (lm)		1e+06
						SPD scaled at 100 lm
	CIE LED B4 (CIE datatable)
	W/nm	nm	THz	Delta Hz	V(lambda)	W/nm	W/m	W/Hz	W/THz	photon/s/nm	photon/s/THz	Luminous efficiency for photopic vision in the photon system
	0.000664693	380	788.928	2.07613e+12	3.9e-05	6.64693e-08	66.4693	3.20161e-20	3.20161e-08	1.27153e+11	6.12456e+10	5.67339e-05
	0.000805026	381	786.857	2.06524e+12	4.28264e-05	8.05026e-08	80.5026	3.89797e-20	3.89797e-08	1.54404e+11	7.47631e+10	6.21367e-05
	0.000974985	382	784.797	2.05444e+12	4.69146e-05	9.74985e-08	97.4985	4.74574e-20	4.74574e-08	1.87493e+11	9.12622e+10	6.789e-05
	0.00118083	383	782.748	2.04373e+12	5.15896e-05	1.18083e-07	118.083	5.77781e-20	5.77781e-08	2.27671e+11	1.114e+11	7.44603e-05
	0.00143013	384	780.71	2.0331e+12	5.71764e-05	1.43013e-07	143.013	7.03423e-20	7.03423e-08	2.76458e+11	1.35979e+11	8.23089e-05
	0.00173206	385	778.682	2.02255e+12	6.4e-05	1.73206e-07	173.206	8.56375e-20	8.56375e-08	3.35697e+11	1.65977e+11	9.18926e-05
	0.00209774	386	776.664	2.01208e+12	7.23442e-05	2.09774e-07	209.774	1.04257e-19	1.04257e-07	4.07626e+11	2.02589e+11	0.000103604
	0.00254062	387	774.658	2.0017e+12	8.22122e-05	2.54062e-07	254.062	1.26923e-19	1.26923e-07	4.94965e+11	2.47272e+11	0.000117432
	0.00307701	388	772.661	1.99139e+12	9.35082e-05	3.07701e-07	307.701	1.54515e-19	1.54515e-07	6.01012e+11	3.01805e+11	0.000133223
	0.00372663	389	770.675	1.98117e+12	0.000106136	3.72663e-07	372.663	1.88103e-19	1.88103e-07	7.29776e+11	3.68356e+11	0.000150826
	0.00451341	390	768.699	1.97102e+12	0.00012	4.51341e-07	451.341	2.28988e-19	2.28988e-07	8.8612e+11	4.49574e+11	0.00017009
	0.00546629	391	766.733	1.96095e+12	0.000134984	5.46629e-07	546.629	2.78757e-19	2.78757e-07	1.07595e+12	5.48689e+11	0.000190839
	0.00662035	392	764.777	1.95096e+12	0.000151492	6.62035e-07	662.035	3.39338e-19	3.39338e-07	1.30644e+12	6.69641e+11	0.000213631
	0.00801806	393	762.831	1.94104e+12	0.000170208	8.01806e-07	801.806	4.13079e-19	4.13079e-07	1.5863e+12	8.1724e+11	0.000239414
	0.00971085	394	760.895	1.9312e+12	0.000191816	9.71085e-07	971.085	5.02839e-19	5.02839e-07	1.92609e+12	9.97352e+11	0.000269122
	0.011761	395	758.968	1.92144e+12	0.000217	1.1761e-06	1176.1	6.12095e-19	6.12095e-07	2.33865e+12	1.21714e+12	0.000303685
	0.014244	396	757.052	1.91175e+12	0.000246907	1.4244e-06	1424.4	7.45079e-19	7.45079e-07	2.83956e+12	1.48532e+12	0.000344667
	0.0172512	397	755.145	1.90213e+12	0.00028124	1.72512e-06	1725.12	9.06944e-19	9.06944e-07	3.44774e+12	1.81257e+12	0.000391605
	0.0208933	398	753.247	1.89258e+12	0.00031852	2.08933e-06	2089.33	1.10396e-18	1.10396e-06	4.18614e+12	2.21187e+12	0.0004424
	0.0253043	399	751.36	1.88311e+12	0.000357267	2.53043e-06	2530.43	1.34375e-18	1.34375e-06	5.08266e+12	2.69908e+12	0.000494972
	0.0306466	400	749.481	1.8737e+12	0.000396	3.06466e-06	3064.66	1.63562e-18	1.63562e-06	6.17114e+12	3.29355e+12	0.000547264
	0.0371166	401	747.612	1.86437e+12	0.000433715	3.71166e-06	3711.66	1.99084e-18	1.99084e-06	7.49266e+12	4.01887e+12	0.00059789
	0.0449526	402	745.752	1.85511e+12	0.000473024	4.49526e-06	4495.26	2.42318e-18	2.42318e-06	9.09712e+12	4.90383e+12	0.000650457
	0.0544428	403	743.902	1.84591e+12	0.000517876	5.44428e-06	5444.28	2.94937e-18	2.94937e-06	1.10451e+13	5.98354e+12	0.000710366
	0.0659364	404	742.061	1.83678e+12	0.000572219	6.59364e-06	6593.64	3.58978e-18	3.58978e-06	1.341e+13	7.30082e+12	0.000782964
	0.0798564	405	740.228	1.82772e+12	0.00064	7.98564e-06	7985.64	4.36917e-18	4.36917e-06	1.62813e+13	8.90794e+12	0.000873547
	0.0967148	406	738.405	1.81873e+12	0.00072456	9.67148e-06	9671.48	5.31771e-18	5.31771e-06	1.97671e+13	1.08686e+13	0.000986529
	0.117132	407	736.591	1.80981e+12	0.0008255	1.17132e-05	11713.2	6.47208e-18	6.47208e-06	2.3999e+13	1.32605e+13	0.0011212
	0.141859	408	734.785	1.80094e+12	0.00094116	1.41859e-05	14185.9	7.87692e-18	7.87692e-06	2.91367e+13	1.61786e+13	0.00127516
	0.171805	409	732.989	1.79215e+12	0.00106988	1.71805e-05	17180.5	9.58655e-18	9.58655e-06	3.53739e+13	1.97383e+13	0.00144602
	0.208072	410	731.201	1.78342e+12	0.00121	2.08072e-05	20807.2	1.1667e-17	1.1667e-05	4.29458e+13	2.40806e+13	0.00163141
	0.246171	411	729.422	1.77475e+12	0.00136209	2.46171e-05	24617.1	1.38707e-17	1.38707e-05	5.09333e+13	2.86989e+13	0.001832
	0.301	412	727.652	1.76614e+12	0.00153075	3.01e-05	30100	1.70428e-17	1.70428e-05	62429009692759	3.53476e+13	0.00205385
	0.367813	413	725.89	1.7576e+12	0.00172037	3.67813e-05	36781.3	2.0927e-17	2.0927e-05	7.64716e+13	4.35091e+13	0.00230268
	0.448238	414	724.136	1.74912e+12	0.00193532	4.48238e-05	44823.8	2.56264e-17	2.56264e-05	9.34183e+13	5.34087e+13	0.00258413
	0.542348	415	722.391	1.7407e+12	0.00218	5.42348e-05	54234.8	3.11568e-17	3.11568e-05	1.13305e+14	6.50915e+13	0.00290382
	0.653188	416	720.655	1.73234e+12	0.0024548	6.53188e-05	65318.8	3.77054e-17	3.77054e-05	1.3679e+14	7.89624e+13	0.003262
	0.783316	417	718.927	1.72404e+12	0.002764	7.83316e-05	78331.6	4.54348e-17	4.54348e-05	1.64436e+14	9.53779e+13	0.00366407
	0.935427	418	717.207	1.71581e+12	0.0031178	9.35427e-05	93542.7	5.45182e-17	5.45182e-05	1.96838e+14	1.14721e+14	0.00412319
	1.11073	419	715.495	1.70763e+12	0.0035264	0.000111073	111073	6.50453e-17	6.50453e-05	2.34286e+14	1.372e+14	0.00465242
	1.31053	420	713.792	1.6995e+12	0.004	0.000131053	131053	7.71123e-17	7.71123e-05	2.77088e+14	1.63041e+14	0.00526468
	1.53654	421	712.096	1.69144e+12	0.00454624	0.000153654	153654	9.08422e-17	9.08422e-05	3.25649e+14	1.92528e+14	0.00596941
	1.79285	422	710.409	1.68343e+12	0.00515932	0.000179285	179285	1.065e-16	0.0001065	3.80873e+14	2.26248e+14	0.00675836
	2.08105	423	708.729	1.67548e+12	0.00582928	0.000208105	208105	1.24206e-16	0.000124206	4.43144e+14	2.64488e+14	0.00761791
	2.4007	424	707.058	1.66759e+12	0.00654616	0.00024007	240070	1.43962e-16	0.000143962	5.12421e+14	3.07282e+14	0.00853458
	2.75131	425	705.394	1.65975e+12	0.0073	0.000275131	275131	1.65767e-16	0.000165767	588643202144131	3.54658e+14	0.00949501
	3.13571	426	703.738	1.65197e+12	0.00808651	0.000313571	313571	1.89817e-16	0.000189817	6.72464e+14	4.07069e+14	0.0104933
	3.55594	427	702.09	1.64424e+12	0.00890872	0.000355594	355594	2.16267e-16	0.000216267	7.64374e+14	4.6488e+14	0.0115332
	4.01515	428	700.45	1.63656e+12	0.00976768	0.000401515	401515	2.4534e-16	0.00024534	8.65106e+14	5.28611e+14	0.0126156
	4.51187	429	698.817	1.62894e+12	0.0106644	0.000451187	451187	2.76981e-16	0.000276981	9.744e+14	598179134036907	0.0137417
	5.04166	430	697.192	1.62138e+12	0.0116	0.000504166	504166	3.1095e-16	0.00031095	1.09135e+15	6.73103e+14	0.0149125
	5.60838	431	695.574	1.61386e+12	0.0125732	0.000560838	560838	3.47513e-16	0.000347513	1216851603243109	7.54e+14	0.0161261
	6.21001	432	693.964	1.6064e+12	0.0135827	0.000621001	621001	3.8658e-16	0.00038658	1.35051e+15	8.4071e+14	0.0173806
	6.85488	433	692.361	1.59899e+12	0.0146297	0.000685488	685488	4.28702e-16	0.000428702	1494208081327412	9.34472e+14	0.0186771
	7.55241	434	690.766	1.59163e+12	0.0157151	0.000755241	755241	4.74509e-16	0.000474509	1.65006e+15	1.03671e+15	0.0200165
	8.31186	435	689.178	1.58432e+12	0.01684	0.000831186	831186	5.24634e-16	0.000524634	1820165501358909	1.14886e+15	0.0214
	9.143	436	687.597	1.57706e+12	0.0180074	0.0009143	914300	5.7975e-16	0.00057975	2.00677e+15	1272479022514783	0.022831
	10.0558	437	686.024	1.56985e+12	0.0192145	0.00100558	1.00558e+06	6.40562e-16	0.000640562	2.2122e+15	1.40918e+15	0.0243057
	11.0593	438	684.458	1.56269e+12	0.0204539	0.00110593	1.10593e+06	7.07712e-16	0.000707712	2.43852e+15	1.56047e+15	0.0258145
	12.1607	439	682.899	1.55558e+12	0.0217182	0.00121607	1.21607e+06	7.8175e-16	0.00078175	2.68749e+15	1.72765e+15	0.0273477
	13.3659	440	681.346	1.54851e+12	0.023	0.00133659	1.33659e+06	8.63144e-16	0.000863144	2.96056e+15	1.91187e+15	0.0288959
	14.6775	441	679.801	1.5415e+12	0.0242946	0.00146775	1.46775e+06	9.5216e-16	0.00095216	3258482720172844	2113838960891854	0.0304532
	16.089	442	678.263	1.53453e+12	0.0256102	0.0016089	1.6089e+06	1.04846e-15	0.00104846	3.57993e+15	2.33291e+15	0.0320297
	17.5774	443	676.732	1.52761e+12	0.0269586	0.00175774	1.75774e+06	1.15065e-15	0.00115065	3919964370561369	2566072185039085	0.0336399
	19.1018	444	675.208	1.52074e+12	0.0283513	0.00191018	1.91018e+06	1.25608e-15	0.00125608	4269528694406781	2.80753e+15	0.035298
	20.6085	445	673.691	1.51391e+12	0.0298	0.00206085	2.06085e+06	1.36128e-15	0.00136128	4616686589063184	3049507542311946	0.0370184
	22.0403	446	672.18	1.50713e+12	0.0313108	0.00220403	2.20403e+06	1.4624e-15	0.0014624	4948531166223085	3.28341e+15	0.038808
	23.3409	447	670.677	1.5004e+12	0.0328837	0.00233409	2.33409e+06	1.55565e-15	0.00155565	5252280523475029	3.5006e+15	0.0406663
	24.4543	448	669.18	1.4937e+12	0.0345211	0.00244543	2.44543e+06	1.63716e-15	0.00163716	5515144147646531	3.69226e+15	0.0425959
	25.3256	449	667.689	1.48706e+12	0.0362257	0.00253256	2.53256e+06	1.70306e-15	0.00170306	5724382916737976	3.84947e+15	0.0445997
	25.9074	450	666.205	1.48046e+12	0.038	0.00259074	2.59074e+06	1.74996e-15	0.00174996	5868935286886058	3.96427e+15	0.0466802
	26.1706	451	664.728	1.4739e+12	0.0398467	0.00261706	2.61706e+06	1.7756e-15	0.0017756	5941728847674778	4.0313e+15	0.0488401
	26.1074	452	663.258	1.46738e+12	0.041768	0.00261074	2.61074e+06	1.77918e-15	0.00177918	5940540678149500	4048388110913235	0.0510819
	25.7277	453	661.794	1.46091e+12	0.043766	0.00257277	2.57277e+06	1.76107e-15	0.00176107	5867084198791461	4.01604e+15	0.0534072
	25.0541	454	660.336	1.45448e+12	0.0458427	0.00250541	2.50541e+06	1.72254e-15	0.00172254	5726083273925751	3936848138082513	0.0558182
	24.1223	455	658.885	1.4481e+12	0.048	0.00241223	2.41223e+06	1.66579e-15	0.00166579	5525277495836943	3815541528985506	0.0583165
	22.9807	456	657.44	1.44175e+12	0.0502437	0.00229807	2.29807e+06	1.59394e-15	0.00159394	5275340061497838	3.65898e+15	0.0609085
	21.6852	457	656.001	1.43545e+12	0.052573	0.00216852	2.16852e+06	1.51069e-15	0.00151069	4988882129138165	3.47548e+15	0.0635928
	20.2951	458	654.569	1.42919e+12	0.0549806	0.00202951	2.02951e+06	1.42004e-15	0.00142004	4679284464460012	3.27408e+15	0.0663598
	18.8697	459	653.143	1.42297e+12	0.0574587	0.00188697	1.88697e+06	1.32608e-15	0.00132608	4.36014e+15	3.06412e+15	0.0691998
	17.4665	460	651.723	1.41679e+12	0.06	0.00174665	1.74665e+06	1.23282e-15	0.00123282	4044710255572409	2854843967019083	0.0721032
	16.1348	461	650.309	1.41065e+12	0.062602	0.00161348	1.61348e+06	1.14379e-15	0.00114379	3.74445e+15	2654417802419662	0.0750669
	14.9071	462	648.901	1.40455e+12	0.0652775	0.00149071	1.49071e+06	1.06135e-15	0.00106135	3467039619554671	2468437029714161	0.0781058
	13.7955	463	647.5	1.39849e+12	0.0680421	0.00137955	1.37955e+06	9.86461e-16	0.000986461	3.21546e+15	2299239228186767	0.0812378
	12.7968	464	646.104	1.39247e+12	0.0709111	0.00127968	1.27968e+06	9.18999e-16	0.000918999	2.9891e+15	2.14663e+15	0.0844807
	11.902	465	644.715	1.38648e+12	0.0739	0.0011902	1.1902e+06	8.58427e-16	0.000858427	2786085674574997	2009461408748912	0.0878522
	11.1032	466	643.331	1.38054e+12	0.077016	0.00111032	1.11032e+06	8.04265e-16	0.000804265	2.6047e+15	1.88672e+15	0.0913601
	10.3916	467	641.954	1.37463e+12	0.0802664	0.00103916	1.03916e+06	7.55953e-16	0.000755953	2442992121046431	1.7772e+15	0.095012
	9.75253	468	640.582	1.36877e+12	0.0836668	0.000975253	975253	7.12505e-16	0.000712505	2.29766e+15	1.67864e+15	0.0988254
	9.16686	469	639.216	1.36293e+12	0.0872328	0.000916686	916686	6.72583e-16	0.000672583	2.1643e+15	1.58797e+15	0.102818
	8.61866	470	637.856	1.35714e+12	0.09098	0.000861866	861866	6.3506e-16	0.00063506	2.03921e+15	1.50257e+15	0.107006
	8.10103	471	636.502	1.35138e+12	0.0949176	0.000810103	810103	5.99461e-16	0.000599461	1.92081e+15	1421364389913360	0.1114
	7.61393	472	635.154	1.34566e+12	0.0990458	0.000761393	761393	5.65812e-16	0.000565812	1809148757100128	1.34443e+15	0.115999
	7.15853	473	633.811	1.33998e+12	0.103367	0.000715853	715853	5.34227e-16	0.000534227	1.70454e+15	1.27207e+15	0.120805
	6.73491	474	632.474	1.33433e+12	0.107885	0.000673491	673491	5.0474e-16	0.00050474	1.60706e+15	1.2044e+15	0.125818
	6.34334	475	631.142	1.32872e+12	0.1126	0.000634334	634334	4.77402e-16	0.000477402	1.51682e+15	1.14157e+15	0.131041
	5.98488	476	629.816	1.32314e+12	0.117532	0.000598488	598488	4.52323e-16	0.000452323	1434121404180702	1.08387e+15	0.136493
	5.66052	477	628.496	1.3176e+12	0.122674	0.000566052	566052	4.29608e-16	0.000429608	1.35924e+15	1031605699656586	0.142166
	5.37067	478	627.181	1.31209e+12	0.127993	0.000537067	537067	4.09321e-16	0.000409321	1292349534055559	984952032846505	0.14802
	5.11552	479	625.872	1.30662e+12	0.133453	0.000511552	511552	3.91507e-16	0.000391507	1233525636087849	944057623589824	0.154012
	4.89471	480	624.568	1.30118e+12	0.13902	0.000489471	489471	3.76174e-16	0.000376174	1182746479960154	9.08978e+14	0.160102
	4.70712	481	623.269	1.29578e+12	0.144676	0.000470712	470712	3.63266e-16	0.000363266	1.13979e+15	8.79615e+14	0.16627
	4.55104	482	621.976	1.29041e+12	0.150469	0.000455104	455104	3.52683e-16	0.000352683	1.10428e+15	8.55765e+14	0.172569
	4.4245	483	620.688	1.28507e+12	0.156462	0.00044245	442450	3.44301e-16	0.000344301	1.07581e+15	8.37159e+14	0.17907
	4.3249	484	619.406	1.27976e+12	0.162718	0.00043249	432490	3.37945e-16	0.000337945	1.05377e+15	8.23408e+14	0.185845
	4.24917	485	618.129	1.27449e+12	0.1693	0.000424917	424917	3.33401e-16	0.000333401	1.03745e+15	8.14013e+14	0.192964
	4.19493	486	616.857	1.26925e+12	0.176243	0.000419493	419493	3.30504e-16	0.000330504	1.02632e+15	8.08604e+14	0.200464
	4.16163	487	615.59	1.26405e+12	0.183558	0.000416163	416163	3.29231e-16	0.000329231	1.02027e+15	807146840748607	0.208356
	4.15004	488	614.329	1.25887e+12	0.191274	0.000415004	415004	3.29664e-16	0.000329664	1.01952e+15	8.09869e+14	0.216669
	4.16099	489	613.073	1.25373e+12	0.199418	0.000416099	416099	3.3189e-16	0.00033189	1.0243e+15	817007170025523	0.225433
	4.19452	490	611.821	1.24861e+12	0.20802	0.000419452	419452	3.35934e-16	0.000335934	1.03467e+15	828653613920154	0.234677
	4.25011	491	610.575	1.24353e+12	0.21712	0.000425011	425011	3.41777e-16	0.000341777	1.05052e+15	8.44788e+14	0.244444
	4.32739	492	609.334	1.23848e+12	0.226735	0.000432739	432739	3.4941e-16	0.00034941	1.0718e+15	865414759473867	0.25475
	4.42689	493	608.098	1.23347e+12	0.236857	0.000442689	442689	3.58899e-16	0.000358899	1.09867e+15	8.90722e+14	0.265583
	4.55011	494	606.867	1.22848e+12	0.247481	0.000455011	455011	3.70386e-16	0.000370386	1131544725192883	9.21096e+14	0.276934
	4.69824	495	605.641	1.22352e+12	0.2586	0.000469824	469824	3.83995e-16	0.000383995	1.17075e+15	9.56871e+14	0.288792
	4.87076	496	604.42	1.21859e+12	0.270185	0.000487076	487076	3.99704e-16	0.000399704	1216189492637536	9.98031e+14	0.301121
	5.06551	497	603.204	1.21369e+12	0.282294	0.000506551	506551	4.17365e-16	0.000417365	1.26737e+15	1.04423e+15	0.313983
	5.28052	498	601.993	1.20882e+12	0.29505	0.000528052	528052	4.36832e-16	0.000436832	1.32382e+15	1.09513e+15	0.327513
	5.51509	499	600.786	1.20398e+12	0.308578	0.000551509	551509	4.58072e-16	0.000458072	1.3854e+15	1.15069e+15	0.341842
	5.76933	500	599.585	1.19917e+12	0.323	0.000576933	576933	4.81111e-16	0.000481111	1.45217e+15	1.21098e+15	0.357103
	6.04279	501	598.388	1.19439e+12	0.338402	0.000604279	604279	5.05932e-16	0.000505932	1.52405e+15	1276006760063395	0.373385
	6.33366	502	597.196	1.18963e+12	0.354686	0.000633366	633366	5.32404e-16	0.000532404	1.60059e+15	1.34545e+15	0.390572
	6.63872	503	596.009	1.18491e+12	0.371699	0.000663872	663872	5.60273e-16	0.000560273	1.68103e+15	1.4187e+15	0.408493
	6.9538	504	594.826	1.18021e+12	0.389288	0.00069538	695380	5.892e-16	0.0005892	1764314057265192	1.49491e+15	0.426974
	7.27494	505	593.648	1.17554e+12	0.4073	0.000727494	727494	6.18859e-16	0.000618859	1849456122965539	1.57328e+15	0.445846
	7.60007	506	592.475	1.1709e+12	0.42563	0.000760007	760007	6.49079e-16	0.000649079	1935936891562575	1.65338e+15	0.464989
	7.92941	507	591.307	1.16629e+12	0.44431	0.000792941	792941	6.79886e-16	0.000679886	2023819860948203	1.73527e+15	0.484439
	8.26369	508	590.143	1.1617e+12	0.463394	0.000826369	826369	7.11346e-16	0.000711346	2.1133e+15	1.81915e+15	0.504253
	8.60192	509	588.983	1.15714e+12	0.48294	0.000860192	860192	7.43379e-16	0.000743379	2.20413e+15	1904809029970353	0.524489
	8.9414	510	587.828	1.1526e+12	0.503	0.00089414	894140	7.75756e-16	0.000775756	2295614678320404	1.99168e+15	0.545204
	9.2796	511	586.678	1.1481e+12	0.523569	0.00092796	927960	8.08259e-16	0.000808259	2.38712e+15	2.07919e+15	0.566389
	9.6152	512	585.532	1.14362e+12	0.544512	0.00096152	961520	8.40771e-16	0.000840771	2.47829e+15	2.16706e+15	0.587894
	9.94741	513	584.391	1.13916e+12	0.56569	0.000994741	994741	8.73221e-16	0.000873221	2568920291074836	2.25509e+15	0.609569
	10.2754	514	583.254	1.13474e+12	0.586965	0.00102754	1.02754e+06	9.05531e-16	0.000905531	2658790228368515	2.34309e+15	0.631264
	10.5986	515	582.121	1.13033e+12	0.6082	0.00105986	1.05986e+06	9.3765e-16	0.00093765	2747751604985026	2430923126932545	0.652831
	10.9169	516	580.993	1.12596e+12	0.629346	0.00109169	1.09169e+06	9.69567e-16	0.000969567	2.83578e+15	2518552411257728	0.674219
	11.2299	517	579.869	1.1216e+12	0.650307	0.00112299	1.12299e+06	1.00123e-15	0.00100123	2.92273e+15	2.60584e+15	0.695327
	11.5355	518	578.75	1.11728e+12	0.670875	0.00115355	1.15355e+06	1.03246e-15	0.00103246	3008074996764306	2692324953124023	0.715935
	11.8309	519	577.635	1.11298e+12	0.690842	0.00118309	1.18309e+06	1.063e-15	0.001063	3091065717884071	2.7773e+15	0.735822
	12.1142	520	576.524	1.1087e+12	0.71	0.00121142	1.21142e+06	1.09265e-15	0.00109265	3.17119e+15	2.86028e+15	0.754773
	12.3858	521	575.417	1.10445e+12	0.728185	0.00123858	1.23858e+06	1.12145e-15	0.00112145	3.24853e+15	2.94131e+15	0.772619
	12.647	522	574.315	1.10022e+12	0.745464	0.0012647	1.2647e+06	1.1495e-15	0.0011495	3.32339e+15	3.02066e+15	0.789437
	12.8976	523	573.217	1.09602e+12	0.761969	0.00128976	1.28976e+06	1.17677e-15	0.00117677	3395736743754502	3.09825e+15	0.805373
	13.1355	524	572.123	1.09184e+12	0.777837	0.00131355	1.31355e+06	1.20307e-15	0.00120307	3464991692033646	3173540672700413	0.820576
	13.3588	525	571.033	1.08768e+12	0.7932	0.00133588	1.33588e+06	1.22819e-15	0.00122819	3530611409840993	3.24599e+15	0.835189
	13.5677	526	569.948	1.08355e+12	0.80811	0.00135677	1.35677e+06	1.25215e-15	0.00125215	3592640184526078	3315618152388401	0.849271
	13.7645	527	568.866	1.07944e+12	0.822496	0.00137645	1.37645e+06	1.27515e-15	0.00127515	3.65169e+15	3382940757850254	0.862749
	13.9521	528	567.789	1.07536e+12	0.836307	0.00139521	1.39521e+06	1.29744e-15	0.00129744	3708479824000986	3448601896630405	0.875574
	14.1321	529	566.715	1.0713e+12	0.849492	0.00141321	1.41321e+06	1.31916e-15	0.00131916	3763434065816912	3512974140304325	0.887697
	14.3044	530	565.646	1.06726e+12	0.862	0.00143044	1.43044e+06	1.3403e-15	0.0013403	3.81654e+15	3576025060837171	0.899069
	14.4678	531	564.581	1.06324e+12	0.873811	0.00144678	1.44678e+06	1.36073e-15	0.00136073	3.86742e+15	3.63739e+15	0.909671
	14.6208	532	563.52	1.05925e+12	0.884962	0.00146208	1.46208e+06	1.3803e-15	0.0013803	3.91566e+15	3696647747659949	0.919548
	14.763	533	562.462	1.05528e+12	0.895494	0.0014763	1.4763e+06	1.39897e-15	0.00139897	3961173939954342	3.75368e+15	0.928745
	14.8958	534	561.409	1.05133e+12	0.905443	0.00148958	1.48958e+06	1.41686e-15	0.00141686	4.00432e+15	3.80882e+15	0.937306
	15.0214	535	560.36	1.0474e+12	0.91485	0.00150214	1.50214e+06	1.43416e-15	0.00143416	4.04564e+15	3862546325119733	0.945274
	15.1405	536	559.314	1.0435e+12	0.923735	0.00151405	1.51405e+06	1.45094e-15	0.00145094	4.08535e+15	3915052910219486	0.952673
	15.2526	537	558.273	1.03961e+12	0.932092	0.00152526	1.52526e+06	1.46714e-15	0.00146714	4.12326e+15	3.96615e+15	0.959502
	15.3565	538	557.235	1.03575e+12	0.939923	0.00153565	1.53565e+06	1.48264e-15	0.00148264	4.15909e+15	4015526586887079	0.965764
	15.4524	539	556.201	1.03191e+12	0.947225	0.00154524	1.54524e+06	1.49745e-15	0.00149745	4.19282e+15	4063155174822848	0.971462
	15.5412	540	555.171	1.02809e+12	0.954	0.00155412	1.55412e+06	1.51165e-15	0.00151165	4.22475e+15	4109301992828162	0.976598
	15.6242	541	554.145	1.0243e+12	0.960256	0.00156242	1.56242e+06	1.52536e-15	0.00152536	4255196459901046	4.15426e+15	0.981186
	15.7019	542	553.123	1.02052e+12	0.966007	0.00157019	1.57019e+06	1.53862e-15	0.00153862	4284257448967898	4.19811e+15	0.985241
	15.7743	543	552.104	1.01677e+12	0.971261	0.00157743	1.57743e+06	1.55142e-15	0.00155142	4311944132439621	4.24084e+15	0.988775
	15.8418	544	551.089	1.01303e+12	0.976023	0.00158418	1.58418e+06	1.5638e-15	0.0015638	4338365931028526	4282558236221065	0.991796
	15.9048	545	550.078	1.00932e+12	0.9803	0.00159048	1.59048e+06	1.5758e-15	0.0015758	4363623617838420	4.32334e+15	0.994315
	15.963	546	549.07	1.00562e+12	0.984092	0.0015963	1.5963e+06	1.58738e-15	0.00158738	4.38764e+15	4363103086964497	0.996333
	16.0162	547	548.067	1.00195e+12	0.987418	0.00160162	1.60162e+06	1.5985e-15	0.0015985	4410310236289500	4401726862287994	0.997873
	16.0646	548	547.067	9.98297e+11	0.990313	0.00160646	1.60646e+06	1.6092e-15	0.0016092	4431745133042214	4439307110364694	0.998972
	16.1094	549	546.07	9.94663e+11	0.992812	0.00161094	1.61094e+06	1.61959e-15	0.00161959	4452209646086729	4.4761e+15	0.999668
	16.1518	550	545.077	9.91049e+11	0.99495	0.00161518	1.61518e+06	1.62977e-15	0.00162977	4.47205e+15	4512435925695811	1
	16.1935	551	544.088	9.87455e+11	0.996711	0.00161935	1.61935e+06	1.63992e-15	0.00163992	4.49175e+15	4548814025537849	0.999952
	16.2358	552	543.102	9.83881e+11	0.998098	0.00162358	1.62358e+06	1.65018e-15	0.00165018	4511663318431637	4585578533064344	0.99953
	16.2766	553	542.12	9.80326e+11	0.999112	0.00162766	1.62766e+06	1.66033e-15	0.00166033	4531199518755136	4622136270122545	0.998735
	16.3103	554	541.142	9.7679e+11	0.999748	0.00163103	1.63103e+06	1.66979e-15	0.00166979	4548779713341844	4656865899208264	0.997567
	16.3327	555	540.167	9.73273e+11	1	0.00163327	1.63327e+06	1.67812e-15	0.00167812	4563249483094264	4688559983820911	0.996021
	16.3468	556	539.195	9.69775e+11	0.999857	0.00163468	1.63468e+06	1.68563e-15	0.00168563	4575422652909726	4718023484199530	0.994087
	16.361	557	538.227	9.66296e+11	0.999305	0.0016361	1.6361e+06	1.69317e-15	0.00169317	4587632371133144	4747645637942255	0.991754
	16.3807	558	537.262	9.62836e+11	0.998325	0.00163807	1.63807e+06	1.7013e-15	0.0017013	4601405554457784	4779012949879457	0.989007
	16.4027	559	536.301	9.59394e+11	0.996899	0.00164027	1.64027e+06	1.70969e-15	0.00170969	4615826465470663	4811188644901595	0.985827
	16.4185	560	535.344	9.55971e+11	0.995	0.00164185	1.64185e+06	1.71747e-15	0.00171747	4628559681860990	4841737266891507	0.982192
	16.4243	561	534.389	9.52566e+11	0.9926	0.00164243	1.64243e+06	1.72422e-15	0.00172422	4638460434877753	4869438398364115	0.978077
	16.4246	562	533.439	9.49179e+11	0.989743	0.00164246	1.64246e+06	1.73041e-15	0.00173041	4646817080183909	4895617800610603	0.973526
	16.4271	563	532.491	9.4581e+11	0.986444	0.00164271	1.64271e+06	1.73683e-15	0.00173683	4655785198304385	4922537372575740	0.968558
	16.4333	564	531.547	9.42459e+11	0.982724	0.00164333	1.64333e+06	1.74367e-15	0.00174367	4665820176273631	4950687367832105	0.963194
	16.4369	565	530.606	9.39126e+11	0.9786	0.00164369	1.64369e+06	1.75024e-15	0.00175024	4675118388099713	4978159482054517	0.957455
	16.4309	566	529.669	9.3581e+11	0.974084	0.00164309	1.64309e+06	1.75579e-15	0.00175579	4681662983911907	5002790386655034	0.951352
	16.4148	567	528.734	9.32512e+11	0.969171	0.00164148	1.64148e+06	1.76027e-15	0.00176027	4685342355554701	5024429362212059	0.944885
	16.3944	568	527.804	9.29232e+11	0.963857	0.00163944	1.63944e+06	1.7643e-15	0.0017643	4687785132859874	5044796659640395	0.938049
	16.3754	569	526.876	9.25968e+11	0.958135	0.00163754	1.63754e+06	1.76846e-15	0.00176846	4690579557274136	5065593504832707	0.930842
	16.3589	570	525.952	9.22722e+11	0.952	0.00163589	1.63589e+06	1.77289e-15	0.00177289	4694094216191039	5087223411205590	0.923259
	16.3424	571	525.031	9.19493e+11	0.94545	0.00163424	1.63424e+06	1.77733e-15	0.00177733	4697591628669284	5108892606641098	0.915301
	16.3214	572	524.113	9.16281e+11	0.938499	0.00163214	1.63214e+06	1.78126e-15	0.00178126	4699758676621229	5129167868698152	0.906983
	16.2911	573	523.198	9.13086e+11	0.931163	0.00162911	1.62911e+06	1.78419e-15	0.00178419	4699257557778230	5146568879620608	0.898323
	16.2501	574	522.287	9.09907e+11	0.923458	0.00162501	1.62501e+06	1.78591e-15	0.00178591	4695611447953784	5160541021435639	0.889337
	16.2024	575	521.378	9.06745e+11	0.9154	0.00162024	1.62024e+06	1.78688e-15	0.00178688	4689975240571089	5172321793077986	0.880044
	16.1557	576	520.473	9.03599e+11	0.907006	0.00161557	1.61557e+06	1.78793e-15	0.00178793	4684587775403970	5184365891460912	0.870461
	16.1148	577	519.571	9.0047e+11	0.898277	0.00161148	1.61148e+06	1.7896e-15	0.0017896	4680845847905596	5198227259264015	0.860589
	16.0767	578	518.672	8.97357e+11	0.889205	0.00160767	1.60767e+06	1.79156e-15	0.00179156	4677873280935608	5212948409756498	0.850424
	16.0336	579	517.776	8.9426e+11	0.879782	0.00160336	1.60336e+06	1.79295e-15	0.00179295	4673409128147253	5226009886910540	0.839958
	15.9816	580	516.884	8.91179e+11	0.87	0.00159816	1.59816e+06	1.79332e-15	0.00179332	4666301707451218	5236102018238864	0.829187
	15.925	581	515.994	8.88113e+11	0.859861	0.0015925	1.5925e+06	1.79312e-15	0.00179312	4657765020668257	5244560949367836	0.818114
	15.8704	582	515.107	8.85064e+11	0.849392	0.00158704	1.58704e+06	1.79313e-15	0.00179313	4649784298305985	5253612939987291	0.806764
	15.8186	583	514.224	8.8203e+11	0.838622	0.00158186	1.58186e+06	1.79342e-15	0.00179342	4642571855096627	5263505012047161	0.795168
	15.7634	584	513.343	8.79012e+11	0.827581	0.00157634	1.57634e+06	1.7933e-15	0.0017933	4634310953428894	5272179183816041	0.783356
	15.6997	585	512.466	8.7601e+11	0.8163	0.00156997	1.56997e+06	1.79219e-15	0.00179219	4623502631694739	5277911921759325	0.771357
	15.6299	586	511.591	8.73023e+11	0.804795	0.00156299	1.56299e+06	1.79032e-15	0.00179032	4610814384156079	5281437788076915	0.759187
	15.5604	587	510.72	8.70051e+11	0.793082	0.00155604	1.55604e+06	1.78845e-15	0.00178845	4598141857765779	5284913277533142	0.746864
	15.4941	588	509.851	8.67094e+11	0.781192	0.00154941	1.54941e+06	1.7869e-15	0.0017869	4586354920299543	5289341520272819	0.734416
	15.428	589	508.985	8.64152e+11	0.769155	0.0015428	1.5428e+06	1.78534e-15	0.00178534	4574554825897043	5293692661057630	0.721871
	15.3572	590	508.123	8.61225e+11	0.757	0.00153572	1.53572e+06	1.78318e-15	0.00178318	4561283100773896	5296272821444340	0.70926
	15.2795	591	507.263	8.58313e+11	0.744754	0.00152795	1.52795e+06	1.78018e-15	0.00178018	4545897903049247	5296316578701070	0.696605
	15.1963	592	506.406	8.55416e+11	0.732422	0.00151963	1.51963e+06	1.77648e-15	0.00177648	4528786820153775	5294251745780650	0.683914
	15.1098	593	505.552	8.52533e+11	0.720004	0.00151098	1.51098e+06	1.77235e-15	0.00177235	4510636948565551	5290863495725858	0.671184
	15.0212	594	504.701	8.49665e+11	0.707496	0.00150212	1.50212e+06	1.7679e-15	0.0017679	4.49174e+15	5286482885688857	0.658414
	14.9302	595	503.853	8.46812e+11	0.6949	0.00149302	1.49302e+06	1.76311e-15	0.00176311	4472044385762083	5281038503208182	0.645605
	14.8372	596	503.007	8.43972e+11	0.682219	0.00148372	1.48372e+06	1.75803e-15	0.00175803	4.45167e+15	5274662345013729	0.63276
	14.7433	597	502.165	8.41147e+11	0.669472	0.00147433	1.47433e+06	1.75276e-15	0.00175276	4430906279529638	5267693812967366	0.619897
	14.6476	598	501.325	8.38336e+11	0.656674	0.00146476	1.46476e+06	1.74722e-15	0.00174722	4.40952e+15	5259846495674966	0.60703
	14.5468	599	500.488	8.3554e+11	0.643845	0.00145468	1.45468e+06	1.741e-15	0.001741	4.38648e+15	5249876840909959	0.594177
	14.4376	600	499.654	8.32757e+11	0.631	0.00144376	1.44376e+06	1.73372e-15	0.00173372	4.36085e+15	5236640918545731	0.581352
	14.3211	601	498.823	8.29988e+11	0.618155	0.00143211	1.43211e+06	1.72546e-15	0.00172546	4.33287e+15	5220400702284897	0.568571
	14.2019	602	497.994	8.27233e+11	0.605314	0.00142019	1.42019e+06	1.71679e-15	0.00171679	4303934389648146	5202809466761325	0.555835
	14.0846	603	497.168	8.24491e+11	0.592476	0.00140846	1.40846e+06	1.70828e-15	0.00170828	4.27549e+15	5185612127430560	0.543143
	13.9705	604	496.345	8.21763e+11	0.579638	0.00139705	1.39705e+06	1.70007e-15	0.00170007	4.24789e+15	5169231748888481	0.530495
	13.8577	605	495.525	8.19049e+11	0.5668	0.00138577	1.38577e+06	1.69192e-15	0.00169192	4220552759748330	5152990953117582	0.517888
	13.7425	606	494.707	8.16348e+11	0.553961	0.00137425	1.37425e+06	1.68342e-15	0.00168342	4192400716267576	5135554375551501	0.505322
	13.6226	607	493.892	8.13661e+11	0.541137	0.00136226	1.36226e+06	1.67424e-15	0.00167424	4162681527529271	5115992097895381	0.492811
	13.4984	608	493.08	8.10986e+11	0.528353	0.00134984	1.34984e+06	1.66445e-15	0.00166445	4131524649192015	5094444130141918	0.480377
	13.3712	609	492.27	8.08325e+11	0.515632	0.00133712	1.33712e+06	1.65419e-15	0.00165419	4099318300043975	5071372644199772	0.468041
	13.2436	610	491.463	8.05677e+11	0.503	0.00132436	1.32436e+06	1.64379e-15	0.00164379	4.06687e+15	5047762717855835	0.455826
	13.1138	611	490.659	8.03042e+11	0.490469	0.00131138	1.31138e+06	1.63302e-15	0.00163302	4.03362e+15	5022921324023412	0.443743
	12.9816	612	489.857	8.0042e+11	0.47803	0.00129816	1.29816e+06	1.62185e-15	0.00162185	3.99947e+15	4996710943674641	0.431783
	12.8465	613	489.058	7.97811e+11	0.465678	0.00128465	1.28465e+06	1.61022e-15	0.00161022	3964323860159074	4969004298994456	0.419939
	12.7116	614	488.261	7.95214e+11	0.453403	0.00127116	1.27116e+06	1.59851e-15	0.00159851	3929086221934429	4940917457384442	0.408204
	12.5727	615	487.467	7.9263e+11	0.4412	0.00125727	1.25727e+06	1.5862e-15	0.0015862	3892491262029155	4910855721330312	0.396572
	12.4314	616	486.676	7.90059e+11	0.42908	0.00124314	1.24314e+06	1.57348e-15	0.00157348	3.855e+15	4879390603284578	0.385052
	12.2889	617	485.887	7.875e+11	0.417036	0.00122889	1.22889e+06	1.5605e-15	0.0015605	3.817e+15	4846988349870259	0.373637
	12.1434	618	485.101	7.84953e+11	0.405032	0.00121434	1.21434e+06	1.54702e-15	0.00154702	3.7779e+15	4812903929796711	0.362295
	11.9938	619	484.317	7.82419e+11	0.393032	0.00119938	1.19938e+06	1.53291e-15	0.00153291	3.7374e+15	4776723039195369	0.350993
	11.8435	620	483.536	7.79897e+11	0.381	0.00118435	1.18435e+06	1.5186e-15	0.0015186	3.69654e+15	4739778085071828	0.339699
	11.6938	621	482.758	7.77387e+11	0.368918	0.00116938	1.16938e+06	1.50425e-15	0.00150425	3.65571e+15	4702556299396772	0.328398
	11.5491	622	481.981	7.7489e+11	0.356827	0.00115491	1.15491e+06	1.49042e-15	0.00149042	3616281116399420	4666832890896386	0.317124
	11.4066	623	481.208	7.72404e+11	0.344777	0.00114066	1.14066e+06	1.47677e-15	0.00147677	3.5774e+15	4631511165775900	0.305922
	11.2627	624	480.437	7.6993e+11	0.332818	0.00112627	1.12627e+06	1.46282e-15	0.00146282	3537927651908386	4595125996763667	0.294838
	11.116	625	479.668	7.67469e+11	0.321	0.0011116	1.1116e+06	1.4484e-15	0.0014484	3.49745e+15	4557126426090258	0.283914
	10.9673	626	478.902	7.65019e+11	0.309338	0.00109673	1.09673e+06	1.43359e-15	0.00143359	3456172690987184	4517762516404911	0.273162
	10.818	627	478.138	7.6258e+11	0.29785	0.0010818	1.0818e+06	1.41861e-15	0.00141861	3414593762792809	4.47768e+15	0.262598
	10.6692	628	477.377	7.60154e+11	0.286594	0.00106692	1.06692e+06	1.40356e-15	0.00140356	3372989177355469	4.43725e+15	0.252272
	10.5203	629	476.618	7.57739e+11	0.275624	0.00105203	1.05203e+06	1.38839e-15	0.00138839	3.33122e+15	4.39627e+15	0.24223
	10.3755	630	475.861	7.55335e+11	0.265	0.00103755	1.03755e+06	1.37363e-15	0.00137363	3290588465030362	4356462368945087	0.232523
	10.2315	631	475.107	7.52943e+11	0.254763	0.00102315	1.02315e+06	1.35886e-15	0.00135886	3.25005e+15	4316463823594465	0.223187
	10.0886	632	474.355	7.50562e+11	0.24489	0.00100886	1.00886e+06	1.34414e-15	0.00134414	3209742196707439	4.27645e+15	0.214198
	9.94569	633	473.606	7.48192e+11	0.235334	0.000994569	994569	1.3293e-15	0.0013293	3.16929e+15	4.23593e+15	0.205515
	9.79999	634	472.859	7.45834e+11	0.226053	0.000979999	979999	1.31396e-15	0.00131396	3127794631256393	4.19369e+15	0.197098
	9.65167	635	472.114	7.43487e+11	0.217	0.000965167	965167	1.29816e-15	0.00129816	3.08531e+15	4149790059687263	0.188907
	9.50142	636	471.372	7.41151e+11	0.208162	0.000950142	950142	1.28198e-15	0.00128198	3.04207e+15	4.10452e+15	0.180928
	9.35109	637	470.632	7.38825e+11	0.199549	0.000935109	935109	1.26567e-15	0.00126567	2998644675392156	4.05866e+15	0.173169
	9.20324	638	469.894	7.36511e+11	0.191155	0.000920324	920324	1.24957e-15	0.00124957	2955866776730141	4013335906760349	0.165625
	9.05567	639	469.159	7.34208e+11	0.182974	0.000905567	905567	1.23339e-15	0.00123339	2.91303e+15	3.96758e+15	0.158289
	8.91012	640	468.426	7.31915e+11	0.175	0.000891012	891012	1.21737e-15	0.00121737	2.87069e+15	3.92216e+15	0.151154
	8.76471	641	467.695	7.29633e+11	0.167223	0.000876471	876471	1.20125e-15	0.00120125	2828257485423111	3.87627e+15	0.144212
	8.62156	642	466.966	7.27362e+11	0.159646	0.000862156	862156	1.18532e-15	0.00118532	2786405386875340	3830836831379153	0.137463
	8.47311	643	466.24	7.25101e+11	0.152278	0.000847311	847311	1.16854e-15	0.00116854	2.74269e+15	3.78249e+15	0.130914
	8.33269	644	465.516	7.22851e+11	0.145126	0.000833269	833269	1.15275e-15	0.00115275	2701433843774232	3.73719e+15	0.124572
	8.19169	645	464.795	7.20612e+11	0.1382	0.000819169	819169	1.13677e-15	0.00113677	2659847245070295	3.6911e+15	0.118443
	8.05337	646	464.075	7.18382e+11	0.1315	0.000805337	805337	1.12104e-15	0.00112104	2.61899e+15	3645674748665951	0.112527
	7.9152	647	463.358	7.16163e+11	0.125025	0.00079152	791520	1.10522e-15	0.00110522	2578039879149592	3599792679810950	0.10682
	7.77809	648	462.643	7.13955e+11	0.118779	0.000777809	777809	1.08944e-15	0.00108944	2.5373e+15	3.55386e+15	0.101327
	7.64331	649	461.93	7.11756e+11	0.112769	0.000764331	764331	1.07387e-15	0.00107387	2.49718e+15	3.50847e+15	0.0960521
	7.51181	650	461.219	7.09568e+11	0.107	0.000751181	751181	1.05865e-15	0.00105865	2.458e+15	3464075450069345	0.090998
	7.38213	651	460.511	7.0739e+11	0.101476	0.000738213	738213	1.04357e-15	0.00104357	2419278027110369	3.42001e+15	0.0861677
	7.25084	652	459.804	7.05221e+11	0.0961886	0.000725084	725084	1.02816e-15	0.00102816	2.3799e+15	3.37469e+15	0.0815526
	7.11853	653	459.1	7.03063e+11	0.091123	0.000711853	711853	1.0125e-15	0.0010125	2340059530019729	3328377407466944	0.0771394
	6.98716	654	458.398	7.00915e+11	0.0862649	0.000698716	698716	9.96863e-16	0.000996863	2.30039e+15	3281984652274990	0.0729151
	6.85803	655	457.698	6.98776e+11	0.0816	0.000685803	685803	9.81434e-16	0.000981434	2261328796925772	3236127398178507	0.0688669
	6.7227	656	457.001	6.96647e+11	0.0771206	0.00067227	672270	9.65008e-16	0.000965008	2.22009e+15	3.18682e+15	0.0649873
	6.59083	657	456.305	6.94528e+11	0.0728255	0.000659083	659083	9.48965e-16	0.000948965	2.17986e+15	3138620094489917	0.0612745
	6.46168	658	455.612	6.92419e+11	0.0687101	0.000646168	646168	9.33204e-16	0.000933204	2.1404e+15	3091189724962161	0.0577239
	6.33392	659	454.92	6.90319e+11	0.0647698	0.000633392	633392	9.17536e-16	0.000917536	2.10127e+15	3.04391e+15	0.0543311
	6.20855	660	454.231	6.88229e+11	0.061	0.000620855	620855	9.02105e-16	0.000902105	2.0628e+15	2997260798572414	0.0510913
	6.08362	661	453.544	6.86148e+11	0.0573962	0.000608362	608362	8.86633e-16	0.000886633	2.02435e+15	2950318111534624	0.0480002
	5.95844	662	452.859	6.84077e+11	0.053955	0.000595844	595844	8.71019e-16	0.000871019	1.9857e+15	2902744051488466	0.0450542
	5.83542	663	452.176	6.82015e+11	0.0506738	0.000583542	583542	8.55615e-16	0.000855615	1947640150745687	2855716381708078	0.0422504
	5.72043	664	451.495	6.79962e+11	0.0475496	0.000572043	572043	8.41288e-16	0.000841288	1.91214e+15	2.81213e+15	0.0395859
	5.60421	665	450.816	6.77918e+11	0.04458	0.000560421	560421	8.26679e-16	0.000826679	1876114675369185	2.76746e+15	0.0370578
	5.48976	666	450.139	6.75884e+11	0.0417587	0.000548976	548976	8.12234e-16	0.000812234	1.84056e+15	2723195761411609	0.0346605
	5.37788	667	449.464	6.73859e+11	0.039085	0.000537788	537788	7.98072e-16	0.000798072	1805759937301165	2.67973e+15	0.0323926
	5.26709	668	448.791	6.71843e+11	0.0365638	0.000526709	526709	7.83977e-16	0.000783977	1.77121e+15	2636349133400832	0.0302578
	5.15948	669	448.12	6.69836e+11	0.0342005	0.000515948	515948	7.70261e-16	0.000770261	1.73762e+15	2.5941e+15	0.0282597
	5.05195	670	447.451	6.67838e+11	0.032	0.000505195	505195	7.56463e-16	0.000756463	1.70395e+15	2.55144e+15	0.026402
	4.94712	671	446.785	6.65849e+11	0.0299626	0.000494712	494712	7.42979e-16	0.000742979	1.67108e+15	2509704247759024	0.0246842
	4.84186	672	446.12	6.63869e+11	0.0280766	0.000484186	484186	7.2934e-16	0.00072934	1.63796e+15	2.4673e+15	0.023096
	4.73816	673	445.457	6.61897e+11	0.0263294	0.000473816	473816	7.15846e-16	0.000715846	1.60527e+15	2425257214184753	0.0216265
	4.63875	674	444.796	6.59935e+11	0.024708	0.000463875	463875	7.02911e-16	0.000702911	1.57393e+15	2.38497e+15	0.0202647
	4.5376	675	444.137	6.57981e+11	0.0232	0.00045376	453760	6.89625e-16	0.000689625	1.54189e+15	2343366484874623	0.0189997
	4.43545	676	443.48	6.56035e+11	0.0218008	0.000443545	443545	6.761e-16	0.0006761	1509412877283694	2.30081e+15	0.0178273
	4.33662	677	442.825	6.54099e+11	0.0205011	0.000433662	433662	6.62992e-16	0.000662992	1477962475834284	2.25954e+15	0.0167398
	4.24047	678	442.172	6.52171e+11	0.0192811	0.000424047	424047	6.50208e-16	0.000650208	1.44733e+15	2.21924e+15	0.0157204
	4.14619	679	441.521	6.50251e+11	0.0181207	0.000414619	414619	6.37629e-16	0.000637629	1.41724e+15	2.17952e+15	0.0147525
	4.05096	680	440.871	6.4834e+11	0.017	0.000405096	405096	6.2482e-16	0.00062482	1.38672e+15	2.13888e+15	0.0138198
	3.96001	681	440.224	6.46437e+11	0.0159038	0.000396001	396001	6.12591e-16	0.000612591	1357585510938912	2100103579452091	0.0129097
	3.87043	682	439.578	6.44543e+11	0.0148372	0.000387043	387043	6.00492e-16	0.000600492	1.32882e+15	2.06165e+15	0.0120262
	3.78344	683	438.935	6.42657e+11	0.0138107	0.000378344	378344	5.88718e-16	0.000588718	1.30086e+15	2.02419e+15	0.0111778
	3.70118	684	438.293	6.40779e+11	0.0128348	0.000370118	370118	5.77606e-16	0.000577606	1.27444e+15	1988891826756561	0.0103727
	3.61738	685	437.653	6.3891e+11	0.01192	0.000361738	361738	5.6618e-16	0.00056618	1.24741e+15	1952396462457982	0.00961938
	3.53696	686	437.015	6.37048e+11	0.0110683	0.000353696	353696	5.5521e-16	0.00055521	1.22146e+15	1.91737e+15	0.00891905
	3.45759	687	436.379	6.35195e+11	0.0102734	0.000345759	345759	5.44335e-16	0.000544335	1195787123562835	1.88255e+15	0.00826644
	3.37836	688	435.745	6.3335e+11	0.00953331	0.000337836	337836	5.33412e-16	0.000533412	1.17009e+15	1847456995665624	0.00765979
	3.3006	689	435.112	6.31513e+11	0.00884616	0.00033006	330060	5.2265e-16	0.00052265	1.14482e+15	1.81281e+15	0.00709736
	3.22528	690	434.482	6.29684e+11	0.00821	0.000322528	322528	5.12206e-16	0.000512206	1.12031e+15	1.77917e+15	0.00657742
	3.15157	691	433.853	6.27863e+11	0.00762378	0.000315157	315157	5.01952e-16	0.000501952	1.0963e+15	1.74608e+15	0.00609893
	3.07894	692	433.226	6.26049e+11	0.00708542	0.000307894	307894	4.91804e-16	0.000491804	1.07258e+15	1713253471410253	0.00566006
	3.00807	693	432.601	6.24244e+11	0.00659148	0.000300807	300807	4.81875e-16	0.000481875	1.04941e+15	1.68109e+15	0.00525788
	2.93752	694	431.978	6.22446e+11	0.00613848	0.000293752	293752	4.71932e-16	0.000471932	1.02628e+15	1.64878e+15	0.00488948
	2.86659	695	431.356	6.20656e+11	0.005723	0.000286659	286659	4.61865e-16	0.000461865	1.00294e+15	1.61593e+15	0.00455198
	2.79495	696	430.736	6.18874e+11	0.00534306	0.000279495	279495	4.51619e-16	0.000451619	979280453881380	1.58236e+15	0.00424368
	2.72586	697	430.118	6.17099e+11	0.0049958	0.000272586	272586	4.41721e-16	0.000441721	9.56443e+14	1.5499e+15	0.00396217
	2.65988	698	429.502	6.15333e+11	0.0046764	0.000265988	265988	4.32268e-16	0.000432268	9.34633e+14	1.51891e+15	0.00370355
	2.59491	699	428.888	6.13573e+11	0.00438007	0.000259491	259491	4.22918e-16	0.000422918	9.13109e+14	1.48818e+15	0.0034639
	2.53203	700	428.275	6.11821e+11	0.004102	0.000253203	253203	4.13851e-16	0.000413851	892256514219097	1.45836e+15	0.00323936
	2.4735	701	427.664	6.10077e+11	0.00383845	0.00024735	247350	4.0544e-16	0.00040544	8.72876e+14	1.43076e+15	0.00302691
	2.41248	702	427.055	6.0834e+11	0.0035891	0.000241248	241248	3.96567e-16	0.000396567	8.52557e+14	1.40145e+15	0.00282624
	2.35383	703	426.447	6.06611e+11	0.00335422	0.000235383	235383	3.8803e-16	0.00038803	8.33018e+14	1.37323e+15	0.00263753
	2.29846	704	425.842	6.04889e+11	0.00313409	0.000229846	229846	3.79981e-16	0.000379981	8.14579e+14	1.34666e+15	0.00246094
	2.2424	705	425.238	6.03174e+11	0.002929	0.00022424	224240	3.71767e-16	0.000371767	7.9584e+14	1319420995342850	0.00229663
	2.1889	706	424.635	6.01466e+11	0.00273814	0.00021889	218890	3.63927e-16	0.000363927	7.77953e+14	1.29343e+15	0.00214394
	2.13575	707	424.035	5.99766e+11	0.00255988	0.000213575	213575	3.56097e-16	0.000356097	7.60138e+14	1.26739e+15	0.00200152
	2.08448	708	423.436	5.98073e+11	0.00239324	0.000208448	208448	3.48533e-16	0.000348533	742942509052691	1.24223e+15	0.00186859
	2.03476	709	422.838	5.96387e+11	0.00223727	0.000203476	203476	3.41181e-16	0.000341181	726244058695301	1.21774e+15	0.00174435
	1.98641	710	422.243	5.94708e+11	0.002091	0.000198641	198641	3.34015e-16	0.000334015	7.09988e+14	1.19384e+15	0.00162801
	1.93913	711	421.649	5.93037e+11	0.00195359	0.000193913	193913	3.26984e-16	0.000326984	6.94066e+14	1.17036e+15	0.00151888
	1.89253	712	421.057	5.91372e+11	0.00182458	0.000189253	189253	3.20023e-16	0.000320023	6.78336e+14	1.14706e+15	0.00141659
	1.84784	713	420.466	5.89714e+11	0.00170358	0.000184784	184784	3.13346e-16	0.000313346	6.63251e+14	1.1247e+15	0.00132079
	1.80233	714	419.877	5.88064e+11	0.00159019	0.000180233	180233	3.06485e-16	0.000306485	6.47822e+14	1.10162e+15	0.00123115
	1.75729	715	419.29	5.8642e+11	0.001484	0.000175729	175729	2.99664e-16	0.000299664	6.32517e+14	1078608242904732	0.00114733
	1.71348	716	418.705	5.84783e+11	0.0013845	0.000171348	171348	2.93012e-16	0.000293012	617612680004512	1.05614e+15	0.00106891
	1.67223	717	418.121	5.83153e+11	0.00129127	0.000167223	167223	2.86756e-16	0.000286756	6.03584e+14	1.03504e+15	0.00099554
	1.62961	718	417.538	5.8153e+11	0.00120409	0.000162961	162961	2.80228e-16	0.000280228	5.8902e+14	1.01288e+15	0.000927036
	1.58746	719	416.958	5.79913e+11	0.00112274	0.000158746	158746	2.7374e-16	0.00027374	574584444644869	9.90811e+14	0.000863204
	1.54801	720	416.378	5.78303e+11	0.001047	0.000154801	154801	2.67681e-16	0.000267681	5.61085e+14	9.70226e+14	0.000803851
	1.50989	721	415.801	5.767e+11	0.00097659	0.000150989	150989	2.61816e-16	0.000261816	5.4803e+14	9.50285e+14	0.000748752
	1.47184	722	415.225	5.75104e+11	0.000911109	0.000147184	147184	2.55926e-16	0.000255926	534959630268354	9.30197e+14	0.000697581
	1.43733	723	414.651	5.73514e+11	0.000850133	0.000143733	143733	2.50619e-16	0.000250619	5.23142e+14	9.12169e+14	0.000649995
	1.40096	724	414.078	5.71931e+11	0.000793238	0.000140096	140096	2.44952e-16	0.000244952	5.10607e+14	8.92778e+14	0.000605657
	1.3661	725	413.507	5.70354e+11	0.00074	0.00013661	136610	2.39518e-16	0.000239518	4.98592e+14	8.74179e+14	0.000564229
	1.33158	726	412.937	5.68784e+11	0.000690083	0.000133158	133158	2.34109e-16	0.000234109	4.86661e+14	8.55616e+14	0.000525443
	1.30044	727	412.369	5.6722e+11	0.00064331	0.000130044	130044	2.29265e-16	0.000229265	4.75935e+14	8.39066e+14	0.000489156
	1.26913	728	411.803	5.65663e+11	0.000599496	0.000126913	126913	2.24361e-16	0.000224361	4.65114e+14	8.22246e+14	0.000455215
	1.23747	729	411.238	5.64112e+11	0.000558455	0.000123747	123747	2.19367e-16	0.000219367	4.54137e+14	8.05047e+14	0.000423469
	1.20653	730	410.675	5.62568e+11	0.00052	0.000120653	120653	2.14469e-16	0.000214469	4.43389e+14	7.88152e+14	0.000393769
	1.17742	731	410.113	5.6103e+11	0.000483914	0.000117742	117742	2.09867e-16	0.000209867	4.33282e+14	7.72298e+14	0.000365942
	1.15005	732	409.553	5.59498e+11	0.000450053	0.000115005	115005	2.05551e-16	0.000205551	4.23791e+14	7.57449e+14	0.000339871
	1.12498	733	408.994	5.57972e+11	0.000418345	0.000112498	112498	2.01619e-16	0.000201619	4.15118e+14	7.43975e+14	0.000315495
	1.09759	734	408.437	5.56453e+11	0.000388718	0.000109759	109759	1.97248e-16	0.000197248	4.05566e+14	7.2884e+14	0.000292752
	1.07314	735	407.881	5.5494e+11	0.0003611	0.000107314	107314	1.93379e-16	0.000193379	3.97069e+14	7.15518e+14	0.000271582
	1.04665	736	407.327	5.53433e+11	0.000335383	0.000104665	104665	1.8912e-16	0.00018912	3.87796e+14	7.00711e+14	0.000251898
	1.02336	737	406.774	5.51932e+11	0.00031144	0.000102336	102336	1.85415e-16	0.000185415	3.79682e+14	687914482268108	0.000233598
	0.997809	738	406.223	5.50437e+11	0.000289166	9.97809e-05	99780.9	1.81276e-16	0.000181276	3.70704e+14	6.73471e+14	0.000216597
	0.97404	739	405.673	5.48949e+11	0.000268454	9.7404e-05	97404	1.77437e-16	0.000177437	3.62364e+14	6.60104e+14	0.000200811
	0.95124	740	405.125	5.47466e+11	0.0002492	9.5124e-05	95124	1.73753e-16	0.000173753	3.5436e+14	6.47274e+14	0.000186156
	0.928927	741	404.578	5.45989e+11	0.000231302	9.28927e-05	92892.7	1.70136e-16	0.000170136	3.46516e+14	6.34657e+14	0.000172553
	0.907818	742	404.033	5.44519e+11	0.000214686	9.07818e-05	90781.8	1.66719e-16	0.000166719	3.39099e+14	6.22749e+14	0.000159941
	0.886791	743	403.489	5.43054e+11	0.000199288	8.86791e-05	88679.1	1.63297e-16	0.000163297	3.31691e+14	6.10787e+14	0.00014827
	0.865381	744	402.947	5.41595e+11	0.000185048	8.65381e-05	86538.1	1.59784e-16	0.000159784	3.24118e+14	5.98451e+14	0.00013749
	0.845932	745	402.406	5.40142e+11	0.0001719	8.45932e-05	84593.2	1.56613e-16	0.000156613	3.1726e+14	5.87363e+14	0.00012755
	0.825453	746	401.867	5.38695e+11	0.000159778	8.25453e-05	82545.3	1.53232e-16	0.000153232	3.09995e+14	5.75455e+14	0.000118397
	0.805363	747	401.329	5.37254e+11	0.000148604	8.05363e-05	80536.3	1.49904e-16	0.000149904	3.02856e+14	5.63711e+14	0.00010997
	0.785634	748	400.792	5.35818e+11	0.000138302	7.85634e-05	78563.4	1.46623e-16	0.000146623	2.95832e+14	5.52113e+14	0.000102208
	0.766477	749	400.257	5.34388e+11	0.000128793	7.66477e-05	76647.7	1.43431e-16	0.000143431	2.89004e+14	5.40813e+14	9.50539e-05
	0.74865	750	399.723	5.32964e+11	0.00012	7.4865e-05	74865	1.40469e-16	0.000140469	2.82659e+14	5.30353e+14	8.84466e-05
	0.730543	751	399.191	5.31546e+11	0.000111859	7.30543e-05	73054.3	1.37437e-16	0.000137437	2.76191e+14	519598738958186	8.23369e-05
	0.71707	752	398.66	5.30133e+11	0.000104322	7.1707e-05	71707	1.35262e-16	0.000135262	2.71458e+14	5.12056e+14	7.66869e-05
	0.700939	753	398.131	5.28726e+11	9.73356e-05	7.00939e-05	70093.9	1.32571e-16	0.000132571	2.65704e+14	5.02537e+14	7.14559e-05
	0.686477	754	397.603	5.27325e+11	9.08459e-05	6.86477e-05	68647.7	1.30181e-16	0.000130181	2.60568e+14	4.94132e+14	6.66032e-05
	0.672923	755	397.076	5.25929e+11	8.48e-05	6.72923e-05	67292.3	1.2795e-16	0.00012795	2.55762e+14	4.86305e+14	6.20884e-05
	0.658193	756	396.551	5.24538e+11	7.91467e-05	6.58193e-05	65819.3	1.2548e-16	0.00012548	250494428050354	4.77552e+14	5.78725e-05
	0.645992	757	396.027	5.23153e+11	7.3858e-05	6.45992e-05	64599.2	1.2348e-16	0.00012348	2.46176e+14	4.70563e+14	5.39341e-05
	0.631835	758	395.505	5.21774e+11	6.8916e-05	6.31835e-05	63183.5	1.21094e-16	0.000121094	2.41099e+14	4.62076e+14	5.02588e-05
	0.618536	759	394.983	5.204e+11	6.43027e-05	6.18536e-05	61853.6	1.18858e-16	0.000118858	2.36336e+14	4.54143e+14	4.68326e-05
	0.606765	760	394.464	5.19031e+11	6e-05	6.06765e-05	60676.5	1.16903e-16	0.000116903	2.32144e+14	4.47264e+14	4.36414e-05
	0.594911	761	393.945	5.17668e+11	5.59819e-05	5.94911e-05	59491.1	1.14921e-16	0.000114921	2.27908e+14	440259399633498	4.06653e-05
	0.582826	762	393.428	5.1631e+11	5.22256e-05	5.82826e-05	58282.6	1.12883e-16	0.000112883	2.23572e+14	4.33018e+14	3.7887e-05
	0.570907	763	392.913	5.14958e+11	4.87184e-05	5.70907e-05	57090.7	1.10865e-16	0.000110865	2.19287e+14	4.25835e+14	3.52964e-05
	0.560469	764	392.399	5.13611e+11	4.54475e-05	5.60469e-05	56046.9	1.09123e-16	0.000109123	215559871953097	4.19695e+14	3.28835e-05
	0.549244	765	391.886	5.12269e+11	4.24e-05	5.49244e-05	54924.4	1.07218e-16	0.000107218	2.11519e+14	4.12907e+14	3.06384e-05
	0.536275	766	391.374	5.10932e+11	3.9561e-05	5.36275e-05	53627.5	1.0496e-16	0.00010496	2.06795e+14	4.0474e+14	2.85496e-05
	0.524817	767	390.864	5.09601e+11	3.69151e-05	5.24817e-05	52481.7	1.02986e-16	0.000102986	2.02641e+14	3.97646e+14	2.66054e-05
	0.515408	768	390.355	5.08274e+11	3.44487e-05	5.15408e-05	51540.8	1.01404e-16	0.000101404	1.99267e+14	3.92047e+14	2.47955e-05
	0.50578	769	389.847	5.06953e+11	3.21482e-05	5.0578e-05	50578	9.97686e-17	9.97686e-05	1.95799e+14	386227793188560	2.31095e-05
	0.496272	770	389.341	5.05637e+11	3e-05	4.96272e-05	49627.2	9.81479e-17	9.81479e-05	1.92369e+14	3.80448e+14	2.15373e-05
	0.487201	771	388.836	5.04327e+11	2.79913e-05	4.87201e-05	48720.1	9.66043e-17	9.66043e-05	1.89098e+14	3.74951e+14	2.00692e-05
	0.47842	772	388.332	5.03021e+11	2.61136e-05	4.7842e-05	47842	9.51094e-17	9.51094e-05	1.8593e+14	3.69627e+14	1.86986e-05
	0.469902	773	387.83	5.0172e+11	2.43602e-05	4.69902e-05	46990.2	9.36582e-17	9.36582e-05	1.82856e+14	3.64459e+14	1.74206e-05
	0.461618	774	387.329	5.00425e+11	2.27246e-05	4.61618e-05	46161.8	9.22453e-17	9.22453e-05	1.79865e+14	3.59425e+14	1.62299e-05
	0.453541	775	386.829	4.99134e+11	2.12e-05	4.53541e-05	45354.1	9.08655e-17	9.08655e-05	1.76946e+14	3.54506e+14	1.51215e-05
	0.445641	776	386.33	4.97849e+11	1.97786e-05	4.45641e-05	44564.1	8.95135e-17	8.95135e-05	1.74089e+14	3.49682e+14	1.40895e-05
	0.437892	777	385.833	4.96568e+11	1.84529e-05	4.37892e-05	43789.2	8.81837e-17	8.81837e-05	1.71282e+14	3.44931e+14	1.31282e-05
	0.430265	778	385.337	4.95292e+11	1.72169e-05	4.30265e-05	43026.5	8.68709e-17	8.68709e-05	1.68515e+14	3.40234e+14	1.22331e-05
	0.422732	779	384.843	4.94021e+11	1.60646e-05	4.22732e-05	42273.2	8.55695e-17	8.55695e-05	1.65777e+14	3.35567e+14	1.13997e-05
	0.415264	780	384.349	4.92756e+11	1.499e-05	4.15264e-05	41526.4	8.42739e-17	8.42739e-05	1.63058e+14	3.30911e+14	1.06235e-05

## Sheet: D65 and melanopic action spectr
https://www.bipm.org/en/measurement-units
e-	1.60218e-19	C		Delta-lambda	1e-09
kB	1.38065e-23	J/K		1 nm	1e-09
c	299792458	m/s		1 THz	1000000000000
h	6.62607e-34	J.s
Kcd	683	lm/W
			luminious flux from raw SPD (lm)		6.53747e+06
						SPD scaled at 100 lm
	D65 (CIE datatable)
	W/nm	nm	THz	Delta Hz	Melanopic (radiometric system)	W/nm	W/m	W/Hz	W/THz	photon/s/nm	photon/s/THz	Melanopic (photon system)
	0.0341	300	999.308	3.33103e+12		5.21609e-07	521.609	1.56591e-19	1.56591e-07	7.87751e+11	2.36489e+11
	0.36014	301	995.988	3.30893e+12		5.50886e-06	5508.86	1.66485e-18	1.66485e-06	8.3474e+12	2.52269e+12
	0.68618	302	992.69	3.28705e+12		1.04961e-05	10496.1	3.19317e-18	3.19317e-06	1.59573e+13	4.85458e+12
	1.01222	303	989.414	3.26539e+12		1.54834e-05	15483.4	4.74165e-18	4.74165e-06	2.36173e+13	7.23262e+12
	1.33826	304	986.159	3.24395e+12		2.04706e-05	20470.6	6.31041e-18	6.31041e-06	3.13276e+13	9.65726e+12
	1.6643	305	982.926	3.22271e+12		2.54579e-05	25457.9	7.89952e-18	7.89952e-06	3.90881e+13	1.2129e+13
	1.99034	306	979.714	3.20168e+12		3.04451e-05	30445.1	9.50911e-18	9.50911e-06	4.68989e+13	1.46482e+13
	2.31638	307	976.523	3.18086e+12		3.54324e-05	35432.4	1.11393e-17	1.11393e-05	5.47598e+13	1.72154e+13
	2.64242	308	973.352	3.16023e+12		4.04196e-05	40419.6	1.27901e-17	1.27901e-05	6.26709e+13	1.98311e+13
	2.96846	309	970.202	3.13981e+12		4.54069e-05	45406.9	1.44616e-17	1.44616e-05	7.06323e+13	2.24957e+13
	3.2945	310	967.072	3.11959e+12		5.03941e-05	50394.1	1.61541e-17	1.61541e-05	7.86439e+13	2.52097e+13
	4.98865	311	963.963	3.09956e+12		7.63086e-05	76308.6	2.46192e-17	2.46192e-05	1.19469e+14	3.8544e+13
	6.6828	312	960.873	3.07972e+12		0.000102223	102223	3.31923e-17	3.31923e-05	1.60556e+14	5.21333e+13
	8.37695	313	957.803	3.06007e+12		0.000128137	128137	4.1874e-17	4.1874e-05	2.01904e+14	6.59799e+13
	10.0711	314	954.753	3.04061e+12		0.000154052	154052	5.06647e-17	5.06647e-05	2.43512e+14	8.00864e+13
	11.7652	315	951.722	3.02134e+12		0.000179966	179966	5.95648e-17	5.95648e-05	2.8538e+14	9.44548e+13
	13.4594	316	948.71	3.00225e+12		0.000205881	205881	6.85756e-17	6.85756e-05	3.27511e+14	1.09089e+14
	15.1535	317	945.718	2.98334e+12		0.000231795	231795	7.76964e-17	7.76964e-05	3.69901e+14	1.23989e+14
	16.8477	318	942.744	2.9646e+12		0.00025771	257710	8.6929e-17	8.6929e-05	4.12554e+14	1.3916e+14
	18.5418	319	939.788	2.94604e+12		0.000283623	283623	9.62726e-17	9.62726e-05	4.55466e+14	1.54603e+14
	20.236	320	936.851	2.92766e+12		0.000309539	309539	1.05729e-16	0.000105729	4.98641e+14	1.70321e+14
	21.9177	321	933.933	2.90945e+12		0.000335263	335263	1.15232e-16	0.000115232	5.41768e+14	1.8621e+14
	23.5995	322	931.032	2.89141e+12		0.000360988	360988	1.24849e-16	0.000124849	5.85157e+14	2.02378e+14
	25.2812	323	928.15	2.87353e+12		0.000386712	386712	1.34577e-16	0.000134577	6.28802e+14	2.18826e+14
	26.963	324	925.285	2.85582e+12		0.000412438	412438	1.4442e-16	0.00014442	6.72708e+14	2.35557e+14
	28.6447	325	922.438	2.83827e+12		0.000438162	438162	1.54376e-16	0.000154376	7.16871e+14	2.52573e+14
	30.3265	326	919.609	2.82089e+12		0.000463887	463887	1.64447e-16	0.000164447	7.61296e+14	2.69878e+14
	32.0082	327	916.797	2.80366e+12		0.000489611	489611	1.74633e-16	0.000174633	8.05977e+14	287473220393404
	33.69	328	914.001	2.78659e+12		0.000515337	515337	1.84935e-16	0.000184935	8.50919e+14	3.05362e+14
	35.3717	329	911.223	2.76968e+12		0.000541061	541061	1.95352e-16	0.000195352	8.96118e+14	3.23546e+14
	37.0535	330	908.462	2.75292e+12		0.000566787	566787	2.05886e-16	0.000205886	9.41579e+14	3.4203e+14
	37.343	331	905.717	2.73631e+12		0.000571215	571215	2.08754e-16	0.000208754	9.51811e+14	3.47845e+14
	37.6326	332	902.989	2.71985e+12		0.000575645	575645	2.11646e-16	0.000211646	9.6209e+14	3.5373e+14
	37.9221	333	900.278	2.70354e+12		0.000580073	580073	2.14561e-16	0.000214561	9.72412e+14	3.59681e+14
	38.2116	334	897.582	2.68737e+12		0.000584501	584501	2.17499e-16	0.000217499	9.82778e+14	3.65702e+14
	38.5011	335	894.903	2.67135e+12		0.00058893	588930	2.20461e-16	0.000220461	9.93188e+14	3.71792e+14
	38.7907	336	892.239	2.65547e+12		0.00059336	593360	2.23448e-16	0.000223448	1.00365e+15	3.77953e+14
	39.0802	337	889.592	2.63974e+12		0.000597788	597788	2.26457e-16	0.000226457	1.01415e+15	3.84184e+14
	39.3697	338	886.96	2.62414e+12		0.000602216	602216	2.29491e-16	0.000229491	1.02469e+15	3.90486e+14
	39.6593	339	884.344	2.60868e+12		0.000606646	606646	2.32549e-16	0.000232549	1.03528e+15	3.9686e+14
	39.9488	340	881.743	2.59336e+12		0.000611074	611074	2.3563e-16	0.00023563	1.04591e+15	4.03305e+14
	40.4451	341	879.157	2.57817e+12		0.000618666	618666	2.39963e-16	0.000239963	1.06202e+15	4.11929e+14
	40.9414	342	876.586	2.56312e+12		0.000626258	626258	2.44334e-16	0.000244334	1.07821e+15	4.20663e+14
	41.4377	343	874.03	2.54819e+12		0.000633849	633849	2.48745e-16	0.000248745	1.09447e+15	4.29508e+14
	41.934	344	871.49	2.5334e+12		0.000641441	641441	2.53194e-16	0.000253194	1.11081e+15	4.38465e+14
	42.4302	345	868.964	2.51874e+12		0.000649031	649031	2.57681e-16	0.000257681	1.12722e+15	4.47533e+14
	42.9265	346	866.452	2.5042e+12		0.000656623	656623	2.62209e-16	0.000262209	1.14371e+15	4.56716e+14
	43.4228	347	863.955	2.48978e+12		0.000664214	664214	2.66776e-16	0.000266776	1.16027e+15	4.66014e+14
	43.9191	348	861.473	2.4755e+12		0.000671806	671806	2.71382e-16	0.000271382	1.17692e+15	475427225207833
	44.4154	349	859.004	2.46133e+12		0.000679397	679397	2.76029e-16	0.000276029	1193637877395921	4.84956e+14
	44.9117	350	856.55	2.44729e+12		0.000686989	686989	2.80715e-16	0.000280715	1.21043e+15	4.94603e+14
	45.0844	351	854.11	2.43336e+12		0.000689631	689631	2.83407e-16	0.000283407	1218560223910289	5.00773e+14
	45.257	352	851.683	2.41955e+12		0.000692271	692271	2.86115e-16	0.000286115	1226710302131076	5.06998e+14
	45.4297	353	849.27	2.40587e+12		0.000694913	694913	2.88841e-16	0.000288841	1.23489e+15	5.13283e+14
	45.6023	354	846.871	2.39229e+12		0.000697553	697553	2.91583e-16	0.000291583	1.24309e+15	5.19624e+14
	45.775	355	844.486	2.37883e+12		0.000700194	700194	2.94344e-16	0.000294344	1.25133e+15	5.26025e+14
	45.9477	356	842.114	2.36549e+12		0.000702836	702836	2.97121e-16	0.000297121	1.25958e+15	532484113041291
	46.1203	357	839.755	2.35225e+12		0.000705476	705476	2.99915e-16	0.000299915	1.26787e+15	5.39001e+14
	46.293	358	837.409	2.33913e+12		0.000708118	708118	3.02727e-16	0.000302727	1.27618e+15	5.45579e+14
	46.4656	359	835.076	2.32612e+12		0.000710758	710758	3.05555e-16	0.000305555	1.28452e+15	5.52214e+14
	46.6383	360	832.757	2.31321e+12		0.0007134	713400	3.08402e-16	0.000308402	1.29288e+15	5.58912e+14
	47.1834	361	830.45	2.30042e+12		0.000721738	721738	3.13742e-16	0.000313742	1311626013901119	5.70169e+14
	47.7285	362	828.156	2.28772e+12		0.000730076	730076	3.19128e-16	0.000319128	1.33045e+15	5.81562e+14
	48.2735	363	825.875	2.27514e+12		0.000738413	738413	3.24558e-16	0.000324558	1.34936e+15	5.93091e+14
	48.8186	364	823.606	2.26265e+12		0.000746751	746751	3.30033e-16	0.000330033	1.36836e+15	6.04759e+14
	49.3637	365	821.349	2.25027e+12		0.000755089	755089	3.35554e-16	0.000335554	1.38744e+15	6.16565e+14
	49.9088	366	819.105	2.23799e+12		0.000763427	763427	3.41121e-16	0.000341121	1.4066e+15	6.28512e+14
	50.4539	367	816.873	2.22581e+12		0.000771765	771765	3.46734e-16	0.000346734	1.42585e+15	6.40598e+14
	50.9989	368	814.653	2.21373e+12		0.000780102	780102	3.52392e-16	0.000352392	1.44518e+15	6.52826e+14
	51.544	369	812.446	2.20175e+12		0.00078844	788440	3.58097e-16	0.000358097	1464596768494207	6.65197e+14
	52.0891	370	810.25	2.18986e+12		0.000796778	796778	3.63848e-16	0.000363848	1.4841e+15	677711585630163
	51.8777	371	808.066	2.17808e+12		0.000793544	793544	3.64333e-16	0.000364333	1482068272095592	6.80449e+14
	51.6664	372	805.894	2.16638e+12		0.000790312	790312	3.64807e-16	0.000364807	1.48001e+15	6.83172e+14
	51.455	373	803.733	2.15478e+12		0.000787078	787078	3.65271e-16	0.000365271	1.47792e+15	6.85878e+14
	51.2437	374	801.584	2.14327e+12		0.000783846	783846	3.65724e-16	0.000365724	1475793758504681	6.8857e+14
	51.0323	375	799.447	2.13186e+12		0.000780612	780612	3.66165e-16	0.000366165	1.47364e+15	6.91245e+14
	50.8209	376	797.32	2.12053e+12		0.000777379	777379	3.66596e-16	0.000366596	1.47144e+15	6.93903e+14
	50.6096	377	795.205	2.1093e+12		0.000774147	774147	3.67016e-16	0.000367016	1.46922e+15	6.96546e+14
	50.3982	378	793.102	2.09815e+12		0.000770913	770913	3.67425e-16	0.000367425	1.46697e+15	6.99171e+14
	50.1869	379	791.009	2.0871e+12		0.000767681	767681	3.67823e-16	0.000367823	1464681403649409	7.0178e+14
	49.9755	380	788.928	2.07613e+12	0.000918165	0.000764447	764447	3.68209e-16	0.000368209	1.46236e+15	7.0437e+14	0.00118147
	50.4428	381	786.857	2.06524e+12	0.00104557	0.000771595	771595	3.7361e-16	0.00037361	1479918326622286	7.16584e+14	0.00134188
	50.91	382	784.797	2.05444e+12	0.00117858	0.000778742	778742	3.79053e-16	0.000379053	1.49755e+15	7.2893e+14	0.00150863
	51.3773	383	782.748	2.04373e+12	0.00132279	0.00078589	785890	3.84537e-16	0.000384537	1515247717064301	7.41413e+14	0.0016888
	51.8446	384	780.71	2.0331e+12	0.00148381	0.000793038	793038	3.90064e-16	0.000390064	1.53302e+15	7.54033e+14	0.00188944
	52.3118	385	778.682	2.02255e+12	0.00166724	0.000800184	800184	3.95631e-16	0.000395631	1.55086e+15	7.66787e+14	0.0021175
	52.7791	386	776.664	2.01208e+12	0.00188102	0.000807332	807332	4.01242e-16	0.000401242	1.56878e+15	7.79681e+14	0.00238282
	53.2464	387	774.658	2.0017e+12	0.00212989	0.00081448	814480	4.06894e-16	0.000406894	1.58677e+15	7.92713e+14	0.00269111
	53.7137	388	772.661	1.99139e+12	0.00241457	0.000821628	821628	4.12589e-16	0.000412589	1.60483e+15	8.05885e+14	0.00304294
	54.1809	389	770.675	1.98117e+12	0.00273583	0.000828775	828775	4.18326e-16	0.000418326	1.62297e+15	8.19196e+14	0.00343895
	54.6482	390	768.699	1.97102e+12	0.00309442	0.000835923	835923	4.24106e-16	0.000424106	1641171837420341	8.3265e+14	0.00387972
	57.4589	391	766.733	1.96095e+12	0.00350706	0.000878917	878917	4.48209e-16	0.000448209	1.73001e+15	8.82227e+14	0.00438583
	60.2695	392	764.777	1.95096e+12	0.00399078	0.000921909	921909	4.72541e-16	0.000472541	1.81927e+15	932499642002918	0.00497803
	63.0802	393	762.831	1.94104e+12	0.00454679	0.000964902	964902	4.97105e-16	0.000497105	1.90897e+15	9.83476e+14	0.00565716
	65.8909	394	760.895	1.9312e+12	0.00517625	0.0010079	1.0079e+06	5.219e-16	0.0005219	1.9991e+15	1.03516e+15	0.00642399
	68.7015	395	758.968	1.92144e+12	0.00588035	0.00105089	1.05089e+06	5.46928e-16	0.000546928	2.08967e+15	1.08755e+15	0.00727934
	71.5122	396	757.052	1.91175e+12	0.00669334	0.00109388	1.09388e+06	5.7219e-16	0.00057219	2.18066e+15	1.14067e+15	0.00826482
	74.3229	397	755.145	1.90213e+12	0.00765102	0.00113688	1.13688e+06	5.97686e-16	0.000597686	2.2721e+15	1.1945e+15	0.00942355
	77.1336	398	753.247	1.89258e+12	0.00875694	0.00117987	1.17987e+06	6.23418e-16	0.000623418	2.36396e+15	1.24907e+15	0.0107586
	79.9442	399	751.36	1.88311e+12	0.0100146	0.00122286	1.22286e+06	6.49385e-16	0.000649385	2456254954062558	1.30436e+15	0.0122729
	82.7549	400	749.481	1.8737e+12	0.0114277	0.00126586	1.26586e+06	6.7559e-16	0.00067559	2548985098784994	1.3604e+15	0.0139696
	83.628	401	747.612	1.86437e+12	0.0130767	0.00127921	1.27921e+06	6.86136e-16	0.000686136	2582317689415303	1.38509e+15	0.0159456
	84.5011	402	745.752	1.85511e+12	0.0150397	0.00129257	1.29257e+06	6.96761e-16	0.000696761	2615784744523833	1.41005e+15	0.0182936
	85.3742	403	743.902	1.84591e+12	0.0173166	0.00130592	1.30592e+06	7.07467e-16	0.000707467	2.64939e+15	1.43527e+15	0.0210108
	86.2473	404	742.061	1.83678e+12	0.0199071	0.00131928	1.31928e+06	7.18254e-16	0.000718254	2.68312e+15	1.46077e+15	0.0240942
	87.1204	405	740.228	1.82772e+12	0.0228112	0.00133263	1.33263e+06	7.29121e-16	0.000729121	2716992696718751	1486544158089838	0.0275409
	87.9936	406	738.405	1.81873e+12	0.0263194	0.00134599	1.34599e+06	7.4007e-16	0.00074007	2751000736104738	1.51259e+15	0.0316983
	88.8667	407	736.591	1.80981e+12	0.0305964	0.00135934	1.35934e+06	7.511e-16	0.0007511	2.78514e+15	1.53892e+15	0.0367588
	89.7398	408	734.785	1.80094e+12	0.0354538	0.0013727	1.3727e+06	7.62211e-16	0.000762211	2.81941e+15	1.56552e+15	0.0424902
	90.6129	409	732.989	1.79215e+12	0.0407028	0.00138605	1.38605e+06	7.73404e-16	0.000773404	2.85382e+15	1.5924e+15	0.0486616
	91.486	410	731.201	1.78342e+12	0.046155	0.00139941	1.39941e+06	7.84679e-16	0.000784679	2888365063774231	1619567651766771	0.0550454
	91.6806	411	729.422	1.77475e+12	0.0517822	0.00140239	1.40239e+06	7.90189e-16	0.000790189	2.90157e+15	1.63492e+15	0.0616062
	91.8752	412	727.652	1.76614e+12	0.0577804	0.00140536	1.40536e+06	7.95724e-16	0.000795724	2914802280231477	1.65038e+15	0.0685755
	92.0697	413	725.89	1.7576e+12	0.0642972	0.00140834	1.40834e+06	8.01284e-16	0.000801284	2928062663159123	1665941577464195	0.0761251
	92.2643	414	724.136	1.74912e+12	0.0714801	0.00141132	1.41132e+06	8.06871e-16	0.000806871	2.94136e+15	1.68162e+15	0.0844249
	92.4589	415	722.391	1.7407e+12	0.0794766	0.00141429	1.41429e+06	8.12483e-16	0.000812483	2.95468e+15	1.69741e+15	0.0936434
	92.6535	416	720.655	1.73234e+12	0.0891807	0.00141727	1.41727e+06	8.18122e-16	0.000818122	2968033149508808	1.71331e+15	0.104825
	92.8481	417	718.927	1.72404e+12	0.100756	0.00142025	1.42025e+06	8.23787e-16	0.000823787	2.98142e+15	1729314846653352	0.118146
	93.0426	418	717.207	1.71581e+12	0.113256	0.00142322	1.42322e+06	8.29476e-16	0.000829476	2.99483e+15	1745434546016268	0.132486
	93.2372	419	715.495	1.70763e+12	0.125732	0.0014262	1.4262e+06	8.35193e-16	0.000835193	3008270139187250	1.76167e+15	0.14673
	93.4318	420	713.792	1.6995e+12	0.137237	0.00142917	1.42917e+06	8.40936e-16	0.000840936	3.02174e+15	1.77802e+15	0.159775
	92.7568	421	712.096	1.69144e+12	0.147446	0.00141885	1.41885e+06	8.38841e-16	0.000838841	3007055477247346	1.77781e+15	0.171252
	92.0819	422	710.409	1.68343e+12	0.157014	0.00140853	1.40853e+06	8.36698e-16	0.000836698	2992266771768675	1777479124520380	0.181933
	91.4069	423	708.729	1.67548e+12	0.166463	0.0013982	1.3982e+06	8.34506e-16	0.000834506	2.97737e+15	1.77702e+15	0.192426
	90.732	424	707.058	1.66759e+12	0.176316	0.00138788	1.38788e+06	8.32265e-16	0.000832265	2.96237e+15	1776441613400428	0.203335
	90.057	425	705.394	1.65975e+12	0.187096	0.00137755	1.37755e+06	8.29975e-16	0.000829975	2947270469559629	1775730891015971	0.215259
	89.3821	426	703.738	1.65197e+12	0.19921	0.00136723	1.36723e+06	8.27636e-16	0.000827636	2.93207e+15	1774893240676118	0.228658
	88.7071	427	702.09	1.64424e+12	0.212408	0.0013569	1.3569e+06	8.25247e-16	0.000825247	2.91675e+15	1.77392e+15	0.243237
	88.0322	428	700.45	1.63656e+12	0.226225	0.00134658	1.34658e+06	8.22808e-16	0.000822808	2901341910076485	1.77282e+15	0.258454
	87.3572	429	698.817	1.62894e+12	0.240199	0.00133625	1.33625e+06	8.20319e-16	0.000820319	2.88582e+15	1.77159e+15	0.273779
	86.6823	430	697.192	1.62138e+12	0.253865	0.00132593	1.32593e+06	8.17781e-16	0.000817781	2.8702e+15	1.77023e+15	0.288682
	88.5006	431	695.574	1.61386e+12	0.267021	0.00135374	1.35374e+06	8.38823e-16	0.000838823	2.93722e+15	1.82e+15	0.302938
	90.3188	432	693.964	1.6064e+12	0.279976	0.00138156	1.38156e+06	8.60033e-16	0.000860033	3004522721522876	1.87035e+15	0.3169
	92.1371	433	692.361	1.59899e+12	0.293034	0.00140937	1.40937e+06	8.81414e-16	0.000881414	3072104766947299	1.92128e+15	0.330915
	93.9554	434	690.766	1.59163e+12	0.3065	0.00143718	1.43718e+06	9.02965e-16	0.000902965	3.13997e+15	1.9728e+15	0.345324
	95.7736	435	689.178	1.58432e+12	0.320679	0.00146499	1.46499e+06	9.24685e-16	0.000924685	3208105606942689	2.02491e+15	0.360468
	97.5919	436	687.597	1.57706e+12	0.336016	0.00149281	1.49281e+06	9.46578e-16	0.000946578	3276527743489577	2.07762e+15	0.376842
	99.4102	437	686.024	1.56985e+12	0.352361	0.00152062	1.52062e+06	9.68642e-16	0.000968642	3.34523e+15	2.13092e+15	0.394269
	101.228	438	684.458	1.56269e+12	0.369128	0.00154843	1.54843e+06	9.90874e-16	0.000990874	3.4142e+15	2.18482e+15	0.412087
	103.047	439	682.899	1.55558e+12	0.385732	0.00157625	1.57625e+06	1.01329e-15	0.00101329	3.48348e+15	2239349074398930	0.429642
	104.865	440	681.346	1.54851e+12	0.401587	0.00160406	1.60406e+06	1.03587e-15	0.00103587	3553013230908348	2294465197999932	0.446285
	106.079	441	679.801	1.5415e+12	0.416472	0.00162263	1.62263e+06	1.05263e-15	0.00105263	3.60231e+15	2.33689e+15	0.461778
	107.294	442	678.263	1.53453e+12	0.430797	0.00164122	1.64122e+06	1.06952e-15	0.00106952	3.65184e+15	2379770784741898	0.47658
	108.508	443	676.732	1.52761e+12	0.444921	0.00165979	1.65979e+06	1.08652e-15	0.00108652	3.70151e+15	2.42307e+15	0.491094
	109.722	444	675.208	1.52074e+12	0.459203	0.00167836	1.67836e+06	1.10364e-15	0.00110364	3.75137e+15	2.46681e+15	0.505717
	110.936	445	673.691	1.51391e+12	0.474002	0.00169693	1.69693e+06	1.12089e-15	0.00112089	3801422147174107	2510992523681675	0.520842
	112.151	446	672.18	1.50713e+12	0.489517	0.00171551	1.71551e+06	1.13826e-15	0.00113826	3851692395404103	2555645494337961	0.536684
	113.365	447	670.677	1.5004e+12	0.505522	0.00173408	1.73408e+06	1.15575e-15	0.00115575	3.90212e+15	2.60073e+15	0.552991
	114.579	448	669.18	1.4937e+12	0.521741	0.00175265	1.75265e+06	1.17336e-15	0.00117336	3952725255782173	2646256597077253	0.569459
	115.794	449	667.689	1.48706e+12	0.537898	0.00177124	1.77124e+06	1.1911e-15	0.0011911	4003556709554075	2692265981563856	0.585787
	117.008	450	666.205	1.48046e+12	0.553715	0.00178981	1.78981e+06	1.20896e-15	0.00120896	4054540631351907	2.73871e+15	0.601672
	117.088	451	664.728	1.4739e+12	0.5691	0.00179103	1.79103e+06	1.21516e-15	0.00121516	4066329027894069	2.75889e+15	0.617018
	117.169	452	663.258	1.46738e+12	0.58424	0.00179227	1.79227e+06	1.2214e-15	0.0012214	4078164550916973	2779207108707656	0.632031
	117.249	453	661.794	1.46091e+12	0.599281	0.00179349	1.79349e+06	1.22765e-15	0.00122765	4089977665760309	2799604207564846	0.646872
	117.33	454	660.336	1.45448e+12	0.61437	0.00179473	1.79473e+06	1.23393e-15	0.00123393	4101838061092494	2.82013e+15	0.661698
	117.41	455	658.885	1.4481e+12	0.629654	0.00179595	1.79595e+06	1.24022e-15	0.00124022	4.11368e+15	2840744419275603	0.676669
	117.49	456	657.44	1.44175e+12	0.645193	0.00179718	1.79718e+06	1.24652e-15	0.00124652	4125526048030072	2.86146e+15	0.691848
	117.571	457	656.001	1.43545e+12	0.660892	0.00179842	1.79842e+06	1.25286e-15	0.00125286	4137423713324150	2.88232e+15	0.707131
	117.651	458	654.569	1.42919e+12	0.67666	0.00179964	1.79964e+06	1.2592e-15	0.0012592	4.1493e+15	2903253384952412	0.722422
	117.732	459	653.143	1.42297e+12	0.692409	0.00180088	1.80088e+06	1.26558e-15	0.00126558	4161221123021752	2924323824781962	0.737625
	117.812	460	651.723	1.41679e+12	0.708049	0.0018021	1.8021e+06	1.27196e-15	0.00127196	4.17312e+15	2945478845098474	0.752647
	117.517	461	650.309	1.41065e+12	0.723594	0.00179759	1.79759e+06	1.2743e-15	0.0012743	4.17172e+15	2957306626882869	0.767503
	117.222	462	648.901	1.40455e+12	0.739105	0.00179308	1.79308e+06	1.27662e-15	0.00127662	4170274951616033	2.96912e+15	0.782258
	116.927	463	647.5	1.39849e+12	0.75456	0.00178857	1.78857e+06	1.27893e-15	0.00127893	4168783922128118	2.98092e+15	0.79689
	116.632	464	646.104	1.39247e+12	0.769938	0.00178405	1.78405e+06	1.28122e-15	0.00128122	4167247460248639	2992709406991456	0.811379
	116.336	465	644.715	1.38648e+12	0.785216	0.00177953	1.77953e+06	1.28348e-15	0.00128348	4165629759092717	3.00446e+15	0.825699
	116.041	466	643.331	1.38054e+12	0.800683	0.00177501	1.77501e+06	1.28574e-15	0.00128574	4164002355426053	3016213621674566	0.840157
	115.746	467	641.954	1.37463e+12	0.816354	0.0017705	1.7705e+06	1.28798e-15	0.00128798	4.16233e+15	3.02796e+15	0.854766
	115.451	468	640.582	1.36877e+12	0.831798	0.00176599	1.76599e+06	1.29021e-15	0.00129021	4.16061e+15	3.03968e+15	0.869076
	115.156	469	639.216	1.36293e+12	0.846587	0.00176148	1.76148e+06	1.29241e-15	0.00129241	4.15885e+15	3.05139e+15	0.882642
	114.861	470	637.856	1.35714e+12	0.860291	0.00175696	1.75696e+06	1.29461e-15	0.00129461	4157038416843755	3063085016904546	0.895021
	114.967	471	636.502	1.35138e+12	0.872925	0.00175859	1.75859e+06	1.30132e-15	0.00130132	4169727683807810	3.08552e+15	0.906237
	115.073	472	635.154	1.34566e+12	0.88487	0.00176021	1.76021e+06	1.30806e-15	0.00130806	4182433275631208	3108080907352989	0.916692
	115.18	473	633.811	1.33998e+12	0.896242	0.00176184	1.76184e+06	1.31483e-15	0.00131483	4195191615231252	3130785981560860	0.92651
	115.286	474	632.474	1.33433e+12	0.907158	0.00176347	1.76347e+06	1.32161e-15	0.00132161	4.20793e+15	3.15358e+15	0.935816
	115.392	475	631.142	1.32872e+12	0.917734	0.00176509	1.76509e+06	1.32841e-15	0.00132841	4220684577182863	3176504052436448	0.944733
	115.498	476	629.816	1.32314e+12	0.928345	0.00176671	1.76671e+06	1.33524e-15	0.00133524	4.23346e+15	3.19954e+15	0.953648
	115.604	477	628.496	1.3176e+12	0.93895	0.00176833	1.76833e+06	1.34208e-15	0.00134208	4246242838571843	3222707446554286	0.96252
	115.711	478	627.181	1.31209e+12	0.949035	0.00176997	1.76997e+06	1.34896e-15	0.00134896	4259083264492918	3246020220443304	0.970823
	115.817	479	625.872	1.30662e+12	0.958091	0.00177159	1.77159e+06	1.35585e-15	0.00135585	4.2719e+15	3.26943e+15	0.978041
	115.923	480	624.568	1.30118e+12	0.965605	0.00177321	1.77321e+06	1.36277e-15	0.00136277	4284739629046056	3292958125491641	0.983658
	115.212	481	623.269	1.29578e+12	0.971976	0.00176233	1.76233e+06	1.36006e-15	0.00136006	4.26733e+15	3293258557478596	0.988089
	114.501	482	621.976	1.29041e+12	0.977833	0.00175146	1.75146e+06	1.35729e-15	0.00135729	4249813824548838	3.29339e+15	0.991981
	113.789	483	620.688	1.28507e+12	0.983006	0.00174057	1.74057e+06	1.35445e-15	0.00135445	4.23215e+15	3.29332e+15	0.995164
	113.078	484	619.406	1.27976e+12	0.987325	0.00172969	1.72969e+06	1.35157e-15	0.00135157	4214412751033421	3293116444597433	0.997472
	112.367	485	618.129	1.27449e+12	0.990621	0.00171881	1.71881e+06	1.34863e-15	0.00134863	4.19657e+15	3292735804181276	0.998738
	111.656	486	616.857	1.26925e+12	0.993343	0.00170794	1.70794e+06	1.34563e-15	0.00134563	4178610794415482	3292181403702154	0.999422
	110.945	487	615.59	1.26405e+12	0.995887	0.00169706	1.69706e+06	1.34256e-15	0.00134256	4.16055e+15	3291451819818118	0.999924
	110.233	488	614.329	1.25887e+12	0.998008	0.00168617	1.68617e+06	1.33943e-15	0.00133943	4.14233e+15	3.29052e+15	1
	109.522	489	613.073	1.25373e+12	0.999461	0.0016753	1.6753e+06	1.33625e-15	0.00133625	4124048956275841	3.28943e+15	0.999408
	108.811	490	611.821	1.24861e+12	1	0.00166442	1.66442e+06	1.33301e-15	0.00133301	4.10566e+15	3288167449499602	0.997906
	108.865	491	610.575	1.24353e+12	0.999561	0.00166525	1.66525e+06	1.33912e-15	0.00133912	4.11608e+15	3.30998e+15	0.995437
	108.92	492	609.334	1.23848e+12	0.998365	0.00166609	1.66609e+06	1.34526e-15	0.00134526	4.12654e+15	3.33193e+15	0.992225
	108.974	493	608.098	1.23347e+12	0.99659	0.00166691	1.66691e+06	1.35141e-15	0.00135141	4.13698e+15	3.35395e+15	0.988452
	109.028	494	606.867	1.22848e+12	0.994416	0.00166774	1.66774e+06	1.35757e-15	0.00135757	4147425384812959	3376072593554757	0.984299
	109.082	495	605.641	1.22352e+12	0.992022	0.00166857	1.66857e+06	1.36374e-15	0.00136374	4.15788e+15	3398298885003907	0.979945
	109.137	496	604.42	1.21859e+12	0.988792	0.00166941	1.66941e+06	1.36995e-15	0.00136995	4168379727851298	3.42066e+15	0.974786
	109.191	497	603.204	1.21369e+12	0.98422	0.00167023	1.67023e+06	1.37616e-15	0.00137616	4178850354025920	3443094112452918	0.968326
	109.245	498	601.993	1.20882e+12	0.978657	0.00167106	1.67106e+06	1.38239e-15	0.00138239	4189329296638320	3.46563e+15	0.960919
	109.3	499	600.786	1.20398e+12	0.972451	0.0016719	1.6719e+06	1.38864e-15	0.00138864	4.19985e+15	3.48831e+15	0.952912
	109.354	500	599.585	1.19917e+12	0.965952	0.00167273	1.67273e+06	1.3949e-15	0.0013949	4.21035e+15	3511054498578485	0.944651
	109.199	501	598.388	1.19439e+12	0.958844	0.00167036	1.67036e+06	1.3985e-15	0.0013985	4.21279e+15	3527156445510222	0.935828
	109.044	502	597.196	1.18963e+12	0.950716	0.00166798	1.66798e+06	1.4021e-15	0.0014021	4.21521e+15	3.54328e+15	0.926047
	108.888	503	596.009	1.18491e+12	0.941778	0.0016656	1.6656e+06	1.40568e-15	0.00140568	4.21756e+15	3559400526041346	0.915517
	108.733	504	594.826	1.18021e+12	0.932236	0.00166323	1.66323e+06	1.40926e-15	0.00140926	4219932401588280	3.57557e+15	0.904443
	108.578	505	593.648	1.17554e+12	0.922299	0.00166086	1.66086e+06	1.41284e-15	0.00141284	4.22228e+15	3591772791237024	0.89303
	108.423	506	592.475	1.1709e+12	0.911832	0.00165849	1.65849e+06	1.41642e-15	0.00141642	4224599309254681	3.60799e+15	0.881151
	108.268	507	591.307	1.16629e+12	0.900602	0.00165611	1.65611e+06	1.41999e-15	0.00141999	4.2269e+15	3.62424e+15	0.868582
	108.112	508	590.143	1.1617e+12	0.888663	0.00165373	1.65373e+06	1.42354e-15	0.00142354	4229131613835567	3640473906761397	0.85538
	107.957	509	588.983	1.15714e+12	0.876073	0.00165136	1.65136e+06	1.42711e-15	0.00142711	4.23138e+15	3656764891613149	0.841605
	107.802	510	587.828	1.1526e+12	0.862888	0.00164899	1.64899e+06	1.43066e-15	0.00143066	4233607397441184	3673078673895297	0.827313
	107.501	511	586.678	1.1481e+12	0.848801	0.00164438	1.64438e+06	1.43227e-15	0.00143227	4230064517943716	3.68441e+15	0.812215
	107.2	512	585.532	1.14362e+12	0.833678	0.00163978	1.63978e+06	1.43385e-15	0.00143385	4226475282006042	3.69571e+15	0.796185
	106.898	513	584.391	1.13916e+12	0.817832	0.00163516	1.63516e+06	1.4354e-15	0.0014354	4.2228e+15	3706931487562101	0.779529
	106.597	514	583.254	1.13474e+12	0.801579	0.00163055	1.63055e+06	1.43695e-15	0.00143695	4.21912e+15	3.71815e+15	0.762551
	106.296	515	582.121	1.13033e+12	0.785233	0.00162595	1.62595e+06	1.43847e-15	0.00143847	4.21539e+15	3.72934e+15	0.745551
	105.995	516	580.993	1.12596e+12	0.768718	0.00162135	1.62135e+06	1.43997e-15	0.00143997	4.21162e+15	3740480269276097	0.728456
	105.694	517	579.869	1.1216e+12	0.751807	0.00161674	1.61674e+06	1.44145e-15	0.00144145	4207793944618906	3751585490730533	0.711052
	105.392	518	578.75	1.11728e+12	0.734593	0.00161212	1.61212e+06	1.4429e-15	0.0014429	4.20389e+15	3762615233579050	0.69343
	105.091	519	577.635	1.11298e+12	0.717169	0.00160752	1.60752e+06	1.44434e-15	0.00144434	4.19997e+15	3773640135427980	0.675678
	104.79	520	576.524	1.1087e+12	0.699628	0.00160291	1.60291e+06	1.44576e-15	0.00144576	4.19601e+15	3.78462e+15	0.657884
	105.08	521	575.417	1.10445e+12	0.681888	0.00160735	1.60735e+06	1.45534e-15	0.00145534	4215716275651063	3.81703e+15	0.639972
	105.37	522	574.315	1.10022e+12	0.663881	0.00161179	1.61179e+06	1.46497e-15	0.00146497	4.23546e+15	3849651124009920	0.621878
	105.66	523	573.217	1.09602e+12	0.645724	0.00161622	1.61622e+06	1.47463e-15	0.00147463	4.25526e+15	3882474009406337	0.603714
	105.95	524	572.123	1.09184e+12	0.627533	0.00162066	1.62066e+06	1.48434e-15	0.00148434	4.2751e+15	3915504308080807	0.585587
	106.239	525	571.033	1.08768e+12	0.609422	0.00162508	1.62508e+06	1.49407e-15	0.00149407	4.29494e+15	3.94871e+15	0.567603
	106.529	526	569.948	1.08355e+12	0.591339	0.00162951	1.62951e+06	1.50387e-15	0.00150387	4314864692831889	3.98215e+15	0.549714
	106.819	527	568.866	1.07944e+12	0.573207	0.00163395	1.63395e+06	1.5137e-15	0.0015137	4.33484e+15	4015810747864050	0.531847
	107.109	528	567.789	1.07536e+12	0.555105	0.00163839	1.63839e+06	1.52357e-15	0.00152357	4354852743806177	4049679152799974	0.514076
	107.399	529	566.715	1.0713e+12	0.537112	0.00164282	1.64282e+06	1.53349e-15	0.00153349	4.37491e+15	4.08376e+15	0.496472
	107.689	530	565.646	1.06726e+12	0.519309	0.00164726	1.64726e+06	1.54345e-15	0.00154345	4.39502e+15	4.11805e+15	0.479111
	107.361	531	564.581	1.06324e+12	0.501645	0.00164224	1.64224e+06	1.54456e-15	0.00154456	4389900291711978	4.12879e+15	0.461942
	107.032	532	563.52	1.05925e+12	0.484067	0.00163721	1.63721e+06	1.54563e-15	0.00154563	4.38469e+15	4139438377351512	0.444918
	106.704	533	562.462	1.05528e+12	0.466643	0.00163219	1.63219e+06	1.5467e-15	0.0015467	4.37947e+15	4.15007e+15	0.428098
	106.375	534	561.409	1.05133e+12	0.449442	0.00162716	1.62716e+06	1.54772e-15	0.00154772	4374157506010444	4160602525177314	0.411546
	106.047	535	560.36	1.0474e+12	0.432533	0.00162214	1.62214e+06	1.54873e-15	0.00154873	4368836140893348	4171119356268791	0.395322
	105.719	536	559.314	1.0435e+12	0.415862	0.00161712	1.61712e+06	1.54972e-15	0.00154972	4363464261117155	4181578938726718	0.379376
	105.39	537	558.273	1.03961e+12	0.399372	0.00161209	1.61209e+06	1.55066e-15	0.00155066	4358000515505137	4191940848144021	0.363655
	105.062	538	557.235	1.03575e+12	0.383136	0.00160707	1.60707e+06	1.5516e-15	0.0015516	4352527529406700	4.20228e+15	0.348222
	104.733	539	556.201	1.03191e+12	0.367224	0.00160204	1.60204e+06	1.5525e-15	0.0015525	4.34696e+15	4.21253e+15	0.333141
	104.405	540	555.171	1.02809e+12	0.351707	0.00159702	1.59702e+06	1.55338e-15	0.00155338	4.34139e+15	4222750882186395	0.318473
	104.369	541	554.145	1.0243e+12	0.336537	0.00159647	1.59647e+06	1.5586e-15	0.0015586	4347928308303322	4.24479e+15	0.304173
	104.333	542	553.123	1.02052e+12	0.321647	0.00159592	1.59592e+06	1.56383e-15	0.00156383	4.35446e+15	4.2669e+15	0.290179
	104.297	543	552.104	1.01677e+12	0.307085	0.00159537	1.59537e+06	1.56907e-15	0.00156907	4360991429947119	4.28908e+15	0.276531
	104.261	544	551.089	1.01303e+12	0.292899	0.00159482	1.59482e+06	1.57431e-15	0.00157431	4.36751e+15	4.31133e+15	0.263272
	104.225	545	550.078	1.00932e+12	0.279135	0.00159427	1.59427e+06	1.57955e-15	0.00157955	4374032374423508	4333654604523582	0.25044
	104.19	546	549.07	1.00562e+12	0.265737	0.00159374	1.59374e+06	1.58482e-15	0.00158482	4380586574437135	4356090062895782	0.237983
	104.154	547	548.067	1.00195e+12	0.252648	0.00159319	1.59319e+06	1.59008e-15	0.00159008	4387093262949753	4378555073970315	0.225847
	104.118	548	547.067	9.98297e+11	0.239917	0.00159263	1.59263e+06	1.59535e-15	0.00159535	4393594407170518	4401091287129496	0.214075
	104.082	549	546.07	9.94663e+11	0.227592	0.00159208	1.59208e+06	1.60063e-15	0.00160063	4.40009e+15	4423698771734199	0.202708
	104.046	550	545.077	9.91049e+11	0.215722	0.00159153	1.59153e+06	1.60591e-15	0.00160591	4.40658e+15	4446377596923368	0.191786
	103.641	551	544.088	9.87455e+11	0.204238	0.00158534	1.58534e+06	1.60548e-15	0.00160548	4397408186928198	4453272546835010	0.181247
	103.237	552	543.102	9.83881e+11	0.193075	0.00157916	1.57916e+06	1.60503e-15	0.00160503	4.38822e+15	4460109211203555	0.17103
	102.832	553	542.12	9.80326e+11	0.182288	0.00157296	1.57296e+06	1.60453e-15	0.00160453	4.37892e+15	4.4668e+15	0.161183
	102.428	554	541.142	9.7679e+11	0.17193	0.00156678	1.56678e+06	1.60401e-15	0.00160401	4.3696e+15	4473432319850592	0.15175
	102.023	555	540.167	9.73273e+11	0.162056	0.00156059	1.56059e+06	1.60344e-15	0.00160344	4.36018e+15	4.47992e+15	0.142777
	101.618	556	539.195	9.69775e+11	0.152601	0.00155439	1.55439e+06	1.60284e-15	0.00160284	4350698837144189	4.4863e+15	0.134205
	101.214	557	538.227	9.66296e+11	0.143487	0.00154821	1.54821e+06	1.60221e-15	0.00160221	4341195766901790	4492613504925177	0.125963
	100.809	558	537.262	9.62836e+11	0.134748	0.00154202	1.54202e+06	1.60154e-15	0.00160154	4.33159e+15	4.49878e+15	0.118079
	100.405	559	536.301	9.59394e+11	0.126416	0.00153584	1.53584e+06	1.60084e-15	0.00160084	4321959923325405	4504884371709732	0.11058
	100	560	535.344	9.55971e+11	0.118526	0.00152964	1.52964e+06	1.60009e-15	0.00160009	4312226995983309	4510835245696427	0.103493
	99.6334	561	534.389	9.52566e+11	0.111007	0.00152404	1.52404e+06	1.59993e-15	0.00159993	4304090547479992	4518418142438561	0.096755
	99.2668	562	533.439	9.49179e+11	0.103793	0.00151843	1.51843e+06	1.59973e-15	0.00159973	4.2959e+15	4525909367884401	0.0903062
	98.9003	563	532.491	9.4581e+11	0.0969206	0.00151282	1.51282e+06	1.5995e-15	0.0015995	4287652607685491	4533312707304540	0.084177
	98.5337	564	531.547	9.42459e+11	0.0904259	0.00150721	1.50721e+06	1.59924e-15	0.00159924	4279346788766500	4540618217018217	0.078397
	98.1671	565	530.606	9.39126e+11	0.0843457	0.00150161	1.50161e+06	1.59894e-15	0.00159894	4.27098e+15	4547829653394871	0.0729962
	97.8005	566	529.669	9.3581e+11	0.0786198	0.001496	1.496e+06	1.59861e-15	0.00159861	4.26257e+15	4554946211205563	0.0679206
	97.4339	567	528.734	9.32512e+11	0.073175	0.00149039	1.49039e+06	1.59825e-15	0.00159825	4.25409e+15	4561967082961414	0.0631052
	97.0674	568	527.804	9.29232e+11	0.0680288	0.00148479	1.48479e+06	1.59786e-15	0.00159786	4245563293200519	4568896165845253	0.0585639
	96.7008	569	526.876	9.25968e+11	0.0631984	0.00147918	1.47918e+06	1.59744e-15	0.00159744	4236975185121804	4575723258889390	0.05431
	96.3342	570	525.952	9.22722e+11	0.0587013	0.00147357	1.47357e+06	1.59698e-15	0.00159698	4228330617671063	4582452229940116	0.0503569
	96.2796	571	525.031	9.19493e+11	0.0544832	0.00147273	1.47273e+06	1.60168e-15	0.00160168	4233348016987375	4604001815171017	0.0466565
	96.225	572	524.113	9.16281e+11	0.0504889	0.0014719	1.4719e+06	1.60638e-15	0.00160638	4.23836e+15	4625608690693393	0.0431604
	96.1703	573	523.198	9.13086e+11	0.0467344	0.00147106	1.47106e+06	1.61109e-15	0.00161109	4.24335e+15	4647268028244963	0.0398812
	96.1157	574	522.287	9.09907e+11	0.0432357	0.00147023	1.47023e+06	1.6158e-15	0.0016158	4.24835e+15	4668989470878023	0.0368312
	96.0611	575	521.378	9.06745e+11	0.0400089	0.00146939	1.46939e+06	1.62051e-15	0.00162051	4.25333e+15	4690768214912998	0.0340232
	96.0065	576	520.473	9.03599e+11	0.0370102	0.00146856	1.46856e+06	1.62523e-15	0.00162523	4.2583e+15	4712604263409530	0.0314184
	95.9519	577	519.571	9.0047e+11	0.0341903	0.00146772	1.46772e+06	1.62995e-15	0.00162995	4.26327e+15	4734497619090667	0.0289743
	95.8972	578	518.672	8.97357e+11	0.0315562	0.00146689	1.46689e+06	1.63467e-15	0.00163467	4.26823e+15	4756443324403147	0.0266958
	95.8426	579	517.776	8.9426e+11	0.0291153	0.00146605	1.46605e+06	1.6394e-15	0.0016394	4273175576113359	4778451275488120	0.0245883
	95.788	580	516.884	8.91179e+11	0.0268747	0.00146522	1.46522e+06	1.64413e-15	0.00164413	4278117280445080	4800516539818107	0.0226569
	95.0778	581	515.994	8.88113e+11	0.0248014	0.00145435	1.45435e+06	1.63757e-15	0.00163757	4253719454741531	4789612795602769	0.020873
	94.3675	582	515.107	8.85064e+11	0.0228597	0.00144349	1.44349e+06	1.63094e-15	0.00163094	4229207770844479	4778419652476797	0.0192058
	93.6573	583	514.224	8.8203e+11	0.0210534	0.00143262	1.43262e+06	1.62423e-15	0.00162423	4.20459e+15	4766945448137848	0.0176579
	92.947	584	513.343	8.79012e+11	0.0193864	0.00142176	1.42176e+06	1.61745e-15	0.00161745	4.17986e+15	4755178261211664	0.0162319
	92.2368	585	512.466	8.7601e+11	0.0178624	0.00141089	1.41089e+06	1.61059e-15	0.00161059	4155025376877166	4743126525223620	0.0149303
	91.5266	586	511.591	8.73023e+11	0.0164578	0.00140003	1.40003e+06	1.60366e-15	0.00160366	4.13008e+15	4730783373851208	0.0137328
	90.8163	587	510.72	8.70051e+11	0.015147	0.00138917	1.38917e+06	1.59665e-15	0.00159665	4105022032397005	4718141830909581	0.0126175
	90.1061	588	509.851	8.67094e+11	0.0139314	0.0013783	1.3783e+06	1.58957e-15	0.00158957	4.07986e+15	4705210475015422	0.0115852
	89.3958	589	508.985	8.64152e+11	0.012812	0.00136744	1.36744e+06	1.5824e-15	0.0015824	4.05458e+15	4691977099190820	0.0106362
	88.6856	590	508.123	8.61225e+11	0.0117901	0.00135657	1.35657e+06	1.57517e-15	0.00157517	4.0292e+15	4678450379683310	0.00977128
	88.8177	591	507.263	8.58313e+11	0.0108488	0.00135859	1.35859e+06	1.58287e-15	0.00158287	4042039847209603	4709283646732759	0.00897594
	88.9497	592	506.406	8.55416e+11	0.00997112	0.00136061	1.36061e+06	1.59059e-15	0.00159059	4054896574888804	4740263590026103	0.00823584
	89.0818	593	505.552	8.52533e+11	0.0091585	0.00136263	1.36263e+06	1.59834e-15	0.00159834	4067778197978501	4771401339058844	0.00755189
	89.2138	594	504.701	8.49665e+11	0.00841242	0.00136465	1.36465e+06	1.60611e-15	0.00160611	4.08068e+15	4802686707355107	0.00692501
	89.3459	595	503.853	8.46812e+11	0.0077343	0.00136667	1.36667e+06	1.61391e-15	0.00161391	4093597895829517	4834130934244667	0.00635609
	89.478	596	503.007	8.43972e+11	0.00711255	0.00136869	1.36869e+06	1.62173e-15	0.00162173	4.10654e+15	4865729164213540	0.00583532
	89.61	597	502.165	8.41147e+11	0.00653476	0.00137071	1.37071e+06	1.62958e-15	0.00162958	4.1195e+15	4897476433440749	0.00535231
	89.7421	598	501.325	8.38336e+11	0.0060011	0.00137273	1.37273e+06	1.63745e-15	0.00163745	4.13248e+15	4929384147380332	0.00490699
	89.8741	599	500.488	8.3554e+11	0.00551174	0.00137475	1.37475e+06	1.64535e-15	0.00164535	4.14548e+15	4961441850822156	0.00449933
	90.0062	600	499.654	8.32757e+11	0.00506686	0.00137677	1.37677e+06	1.65327e-15	0.00165327	4158505344062925	4993661060888507	0.00412927
	89.9655	601	498.823	8.29988e+11	0.00465869	0.00137615	1.37615e+06	1.65804e-15	0.00165804	4163552613251589	5016401604936597	0.00379031
	89.9248	602	497.994	8.27233e+11	0.00427946	0.00137553	1.37553e+06	1.66281e-15	0.00166281	4168593614310299	5039202821441591	0.00347599
	89.8841	603	497.168	8.24491e+11	0.00392939	0.00137491	1.37491e+06	1.66758e-15	0.00166758	4.17363e+15	5062064735835499	0.00318635
	89.8434	604	496.345	8.21763e+11	0.00360872	0.00137428	1.37428e+06	1.67236e-15	0.00167236	4.17866e+15	5084987373299437	0.00292147
	89.8026	605	495.525	8.19049e+11	0.00331766	0.00137366	1.37366e+06	1.67714e-15	0.00167714	4183674349961462	5107965070771208	0.0026814
	89.7619	606	494.707	8.16348e+11	0.00305109	0.00137304	1.37304e+06	1.68193e-15	0.00168193	4.18869e+15	5131009200663380	0.00246189
	89.7212	607	493.892	8.13661e+11	0.00280374	0.00137241	1.37241e+06	1.68672e-15	0.00168672	4.1937e+15	5154114127570131	0.00225858
	89.6805	608	493.08	8.10986e+11	0.0025756	0.00137179	1.37179e+06	1.69151e-15	0.00169151	4.1987e+15	5177279875668828	0.00207138
	89.6398	609	492.27	8.08325e+11	0.00236668	0.00137117	1.37117e+06	1.69631e-15	0.00169631	4203700424535672	5200506468885934	0.00190024
	89.5991	610	491.463	8.05677e+11	0.00217698	0.00137055	1.37055e+06	1.70111e-15	0.00170111	4208691272854340	5223793930897021	0.00174506
	89.4091	611	490.659	8.03042e+11	0.00200317	0.00136764	1.36764e+06	1.70307e-15	0.00170307	4206651366173483	5238394938778784	0.00160311
	89.219	612	489.857	8.0042e+11	0.0018419	0.00136473	1.36473e+06	1.70502e-15	0.00170502	4.20458e+15	5252964935014426	0.00147164
	89.029	613	489.058	7.97811e+11	0.00169317	0.00136183	1.36183e+06	1.70695e-15	0.00170695	4202479047842304	5267515266607056	0.0013506
	88.8389	614	488.261	7.95214e+11	0.00155692	0.00135892	1.35892e+06	1.70887e-15	0.00170887	4.20035e+15	5282033728319435	0.00123989
	88.6489	615	487.467	7.9263e+11	0.00143314	0.00135601	1.35601e+06	1.71078e-15	0.00171078	4.19819e+15	5296531780446046	0.00113946
	88.4589	616	486.676	7.90059e+11	0.00131972	0.00135311	1.35311e+06	1.71267e-15	0.00171267	4196003422764867	5311003103315779	0.00104758
	88.2688	617	485.887	7.875e+11	0.00121451	0.0013502	1.3502e+06	1.71454e-15	0.00171454	4.19378e+15	5325441259505757	0.000962502
	88.0788	618	485.101	7.84953e+11	0.00111743	0.00134729	1.34729e+06	1.7164e-15	0.0017164	4191538419726741	5339857880666618	0.000884133
	87.8887	619	484.317	7.82419e+11	0.00102839	0.00134438	1.34438e+06	1.71824e-15	0.00171824	4.18926e+15	5354240464250909	0.000812368
	87.6987	620	483.536	7.79897e+11	0.000947313	0.00134148	1.34148e+06	1.72007e-15	0.00172007	4186956339725673	5368600757096260	0.000747115
	87.2577	621	482.758	7.77387e+11	0.000872814	0.00133473	1.33473e+06	1.71695e-15	0.00171695	4172621088016846	5367492497105796	0.000687252
	86.8167	622	481.981	7.7489e+11	0.000803576	0.00132799	1.32799e+06	1.71377e-15	0.00171377	4158217918732831	5366205647745257	0.000631717
	86.3757	623	481.208	7.72404e+11	0.00073962	0.00132124	1.32124e+06	1.71056e-15	0.00171056	4.14375e+15	5364739075951936	0.000580506
	85.9347	624	480.437	7.6993e+11	0.00068097	0.00131449	1.31449e+06	1.70729e-15	0.00170729	4.12921e+15	5363091645944553	0.000533616
	85.4936	625	479.668	7.67469e+11	0.000627648	0.00130775	1.30775e+06	1.70398e-15	0.00170398	4.1146e+15	5361255948279024	0.000491046
	85.0526	626	478.902	7.65019e+11	0.000578753	0.001301	1.301e+06	1.70061e-15	0.00170061	4099921245391158	5359243353476576	0.000452069
	84.6116	627	478.138	7.6258e+11	0.000533358	0.00129426	1.29426e+06	1.69721e-15	0.00169721	4085178480530804	5357046476708211	0.000415946
	84.1706	628	477.377	7.60154e+11	0.00049144	0.00128751	1.28751e+06	1.69375e-15	0.00169375	4070367798095265	5354664171318157	0.000382646
	83.7296	629	476.618	7.57739e+11	0.00045298	0.00128076	1.28076e+06	1.69025e-15	0.00169025	4055489198084538	5352095287932042	0.000352139
	83.2886	630	475.861	7.55335e+11	0.000417955	0.00127402	1.27402e+06	1.68669e-15	0.00168669	4.04054e+15	5349338674456926	0.000324395
	83.3297	631	475.107	7.52943e+11	0.000385789	0.00127465	1.27465e+06	1.69289e-15	0.00169289	4048953271132806	5377504471401711	0.000298955
	83.3707	632	474.355	7.50562e+11	0.000355905	0.00127527	1.27527e+06	1.69909e-15	0.00169909	4.05737e+15	5405770039453399	0.000275361
	83.4118	633	473.606	7.48192e+11	0.000328289	0.0012759	1.2759e+06	1.70531e-15	0.00170531	4.06579e+15	5434148564272759	0.000253594
	83.4528	634	472.859	7.45834e+11	0.000302926	0.00127653	1.27653e+06	1.71155e-15	0.00171155	4074213257320554	5462627295512354	0.000233632
	83.4939	635	472.114	7.43487e+11	0.000279801	0.00127716	1.27716e+06	1.7178e-15	0.0017178	4082649151486716	5491219542648505	0.000215457
	83.535	636	471.372	7.41151e+11	0.000258544	0.00127779	1.27779e+06	1.72406e-15	0.00172406	4.09109e+15	5519919040051922	0.000198776
	83.576	637	470.632	7.38825e+11	0.000238785	0.00127842	1.27842e+06	1.73033e-15	0.00173033	4099535023860424	5548719398060442	0.000183296
	83.6171	638	469.894	7.36511e+11	0.000220508	0.00127904	1.27904e+06	1.73663e-15	0.00173663	4.10799e+15	5577634113339067	0.000169001
	83.6581	639	469.159	7.34208e+11	0.000203699	0.00127967	1.27967e+06	1.74293e-15	0.00174293	4116446184365303	5606650126088979	0.000155874
	83.6992	640	468.426	7.31915e+11	0.000188341	0.0012803	1.2803e+06	1.74925e-15	0.00174925	4124913711796642	5635781058747998	0.000143897
	83.332	641	467.695	7.29633e+11	0.000174192	0.00127468	1.27468e+06	1.74702e-15	0.00174702	4.11323e+15	5637399049026826	0.000132879
	82.9647	642	466.966	7.27362e+11	0.00016102	0.00126906	1.26906e+06	1.74475e-15	0.00174475	4101492882722275	5638860042684409	0.00012264
	82.5975	643	466.24	7.25101e+11	0.000148821	0.00126345	1.26345e+06	1.74244e-15	0.00174244	4089700104649469	5640176640358373	0.000113172
	82.2302	644	465.516	7.22851e+11	0.000137594	0.00125783	1.25783e+06	1.74009e-15	0.00174009	4077845815738727	5641334253432808	0.000104472
	81.863	645	464.795	7.20612e+11	0.000127337	0.00125221	1.25221e+06	1.73771e-15	0.00173771	4.06594e+15	5642345605256828	9.65341e-05
	81.4958	646	464.075	7.18382e+11	0.000117891	0.0012466	1.2466e+06	1.73528e-15	0.00173528	4.05398e+15	5643202899583057	8.92347e-05
	81.1285	647	463.358	7.16163e+11	0.000109096	0.00124098	1.24098e+06	1.73281e-15	0.00173281	4041953510264819	5643898209668923	8.24499e-05
	80.7613	648	462.643	7.13955e+11	0.000100949	0.00123536	1.23536e+06	1.73031e-15	0.00173031	4.02988e+15	5644444444419201	7.61751e-05
	80.394	649	461.93	7.11756e+11	9.34437e-05	0.00122974	1.22974e+06	1.72776e-15	0.00172776	4017740856208721	5644826683318263	7.0403e-05
	80.0268	650	461.219	7.09568e+11	8.65751e-05	0.00122413	1.22413e+06	1.72517e-15	0.00172517	4.00555e+15	5645057959970450	6.51277e-05
	80.0456	651	460.511	7.0739e+11	8.02405e-05	0.00122441	1.22441e+06	1.73089e-15	0.00173089	4.01266e+15	5672484451888911	6.02696e-05
	80.0644	652	459.804	7.05221e+11	7.43383e-05	0.0012247	1.2247e+06	1.73662e-15	0.00173662	4.01976e+15	5700003531542666	5.57508e-05
	80.0831	653	459.1	7.03063e+11	6.8865e-05	0.00122499	1.22499e+06	1.74236e-15	0.00174236	4.02687e+15	5727608226856033	5.15669e-05
	80.1019	654	458.398	7.00915e+11	6.38172e-05	0.00122527	1.22527e+06	1.74811e-15	0.00174811	4033983829440165	5755312989204117	4.7714e-05
	80.1207	655	457.698	6.98776e+11	5.91914e-05	0.00122556	1.22556e+06	1.75387e-15	0.00175387	4041100228347989	5783110879550533	4.41879e-05
	80.1395	656	457.001	6.96647e+11	5.49203e-05	0.00122585	1.22585e+06	1.75964e-15	0.00175964	4048219522608223	5811002078248188	4.09369e-05
	80.1583	657	456.305	6.94528e+11	5.09374e-05	0.00122614	1.22614e+06	1.76542e-15	0.00176542	4.05534e+15	5838986765765887	3.79103e-05
	80.177	658	455.612	6.92419e+11	4.72404e-05	0.00122642	1.22642e+06	1.77121e-15	0.00177121	4062461730319207	5867057805056340	3.51054e-05
	80.1958	659	454.92	6.90319e+11	4.38269e-05	0.00122671	1.22671e+06	1.77702e-15	0.00177702	4069589702936272	5895229978670335	3.25193e-05
	80.2146	660	454.231	6.88229e+11	4.06945e-05	0.001227	1.227e+06	1.78283e-15	0.00178283	4.07672e+15	5923496183104592	3.01493e-05
	80.4209	661	453.544	6.86148e+11	3.7799e-05	0.00123015	1.23015e+06	1.79284e-15	0.00179284	4.0934e+15	5965765683442917	2.79618e-05
	80.6272	662	452.859	6.84077e+11	3.50966e-05	0.00123331	1.23331e+06	1.80288e-15	0.00180288	4110107249183234	6008256022608339	2.59235e-05
	80.8336	663	452.176	6.82015e+11	3.25857e-05	0.00123647	1.23647e+06	1.81296e-15	0.00181296	4126853351499436	6050975441367693	2.40325e-05
	81.0399	664	451.495	6.79962e+11	3.02647e-05	0.00123962	1.23962e+06	1.82308e-15	0.00182308	4.14363e+15	6093909758528362	2.22871e-05
	81.2462	665	450.816	6.77918e+11	2.8132e-05	0.00124278	1.24278e+06	1.83323e-15	0.00183323	4.16043e+15	6137067183579891	2.06854e-05
	81.4525	666	450.139	6.75884e+11	2.61587e-05	0.00124593	1.24593e+06	1.84341e-15	0.00184341	4177266996677859	6180448475386411	1.92056e-05
	81.6588	667	449.464	6.73859e+11	2.43158e-05	0.00124909	1.24909e+06	1.85364e-15	0.00185364	4194135088815615	6224054394083825	1.78258e-05
	81.8652	668	448.791	6.71843e+11	2.26017e-05	0.00125225	1.25225e+06	1.8639e-15	0.0018639	4.21104e+15	6267893357438470	1.65444e-05
	82.0715	669	448.12	6.69836e+11	2.10148e-05	0.0012554	1.2554e+06	1.87419e-15	0.00187419	4227971740279728	6311950849848716	1.53598e-05
	82.2778	670	447.451	6.67838e+11	1.95535e-05	0.00125856	1.25856e+06	1.88452e-15	0.00188452	4.24494e+15	6356235257291167	1.42704e-05
	81.8784	671	446.785	6.65849e+11	1.81982e-05	0.00125245	1.25245e+06	1.88098e-15	0.00188098	4.23063e+15	6353745163151908	1.32615e-05
	81.4791	672	446.12	6.63869e+11	1.69302e-05	0.00124634	1.24634e+06	1.87739e-15	0.00187739	4216276495541084	6351070396048539	1.23191e-05
	81.0797	673	445.457	6.61897e+11	1.57493e-05	0.00124023	1.24023e+06	1.87375e-15	0.00187375	4201852319551275	6348194287269361	1.14428e-05
	80.6804	674	444.796	6.59935e+11	1.46553e-05	0.00123412	1.23412e+06	1.87007e-15	0.00187007	4.18737e+15	6345131344741201	1.06321e-05
	80.281	675	444.137	6.57981e+11	1.3648e-05	0.00122801	1.22801e+06	1.86634e-15	0.00186634	4172824632831461	6341864755429686	9.88669e-06
	79.8816	676	443.48	6.56035e+11	1.27143e-05	0.0012219	1.2219e+06	1.86256e-15	0.00186256	4158215932028252	6338401227406936	9.19669e-06
	79.4823	677	442.825	6.54099e+11	1.18407e-05	0.0012158	1.2158e+06	1.85873e-15	0.00185873	4.14355e+15	6334747606720384	8.55213e-06
	79.0829	678	442.172	6.52171e+11	1.10269e-05	0.00120969	1.20969e+06	1.85486e-15	0.00185486	4128819218782850	6330886862293833	7.95261e-06
	78.6836	679	441.521	6.50251e+11	1.02723e-05	0.00120358	1.20358e+06	1.85094e-15	0.00185094	4114031221741472	6326833840839684	7.39748e-06
	78.2842	680	440.871	6.4834e+11	9.57637e-06	0.00119747	1.19747e+06	1.84698e-15	0.00184698	4099176492987330	6322571364878503	6.88617e-06
	77.4279	681	440.224	6.46437e+11	8.93033e-06	0.00118437	1.18437e+06	1.83215e-15	0.00183215	4.0603e+15	6281042042205090	6.41219e-06
	76.5716	682	439.578	6.44543e+11	8.32543e-06	0.00117127	1.17127e+06	1.81721e-15	0.00181721	4.02129e+15	6238981963169212	5.96909e-06
	75.7153	683	438.935	6.42657e+11	7.76135e-06	0.00115817	1.15817e+06	1.80217e-15	0.00180217	3982152963159107	6196388548344098	5.55651e-06
	74.859	684	438.293	6.40779e+11	7.23773e-06	0.00114508	1.14508e+06	1.78701e-15	0.00178701	3.94288e+15	6153259213024226	5.17407e-06
	74.0027	685	437.653	6.3891e+11	6.75425e-06	0.00113198	1.13198e+06	1.77173e-15	0.00177173	3.90348e+15	6109591367225355	4.82139e-06
	73.1465	686	437.015	6.37048e+11	6.30499e-06	0.00111888	1.11888e+06	1.75635e-15	0.00175635	3863947821530741	6065390707797861	4.49413e-06
	72.2902	687	436.379	6.35195e+11	5.88407e-06	0.00110578	1.10578e+06	1.74085e-15	0.00174085	3824280600244954	6020638086289052	4.188e-06
	71.4339	688	435.745	6.3335e+11	5.49115e-06	0.00109268	1.09268e+06	1.72525e-15	0.00172525	3784481501817143	5975339152781934	3.90266e-06
	70.5776	689	435.112	6.31513e+11	5.12592e-06	0.00107959	1.07959e+06	1.70952e-15	0.00170952	3744550526247309	5929491296177468	3.6378e-06
	69.7213	690	434.482	6.29684e+11	4.78804e-06	0.00106649	1.06649e+06	1.69369e-15	0.00169369	3.70449e+15	5883091900097861	3.39308e-06
	69.9101	691	433.853	6.27863e+11	4.47347e-06	0.00106938	1.06938e+06	1.7032e-15	0.0017032	3.7199e+15	5924707981776465	3.16557e-06
	70.0989	692	433.226	6.26049e+11	4.17829e-06	0.00107226	1.07226e+06	1.71275e-15	0.00171275	3735346416542217	5966537445085000	2.95242e-06
	70.2876	693	432.601	6.24244e+11	3.90243e-06	0.00107515	1.07515e+06	1.72232e-15	0.00172232	3750814066760596	6008572452972482	2.75352e-06
	70.4764	694	431.978	6.22446e+11	3.64583e-06	0.00107804	1.07804e+06	1.73194e-15	0.00173194	3.76632e+15	6050830778149420	2.56876e-06
	70.6652	695	431.356	6.20656e+11	3.40841e-06	0.00108093	1.08093e+06	1.74159e-15	0.00174159	3781847254750161	6093304622845770	2.39802e-06
	70.854	696	430.736	6.18874e+11	3.18739e-06	0.00108381	1.08381e+06	1.75127e-15	0.00175127	3797407463840847	6135994702054605	2.2393e-06
	71.0428	697	430.118	6.17099e+11	2.97998e-06	0.0010867	1.0867e+06	1.76098e-15	0.00176098	3.813e+15	6178901731932867	2.09058e-06
	71.2315	698	429.502	6.15333e+11	2.78604e-06	0.00108959	1.08959e+06	1.77073e-15	0.00177073	3828609737331085	6222017694876949	1.95172e-06
	71.4203	699	428.888	6.13573e+11	2.60548e-06	0.00109248	1.09248e+06	1.78052e-15	0.00178052	3.84426e+15	6265360741623939	1.82262e-06
	71.6091	700	428.275	6.11821e+11	2.43819e-06	0.00109536	1.09536e+06	1.79033e-15	0.00179033	3859933677225855	6308922894386721	1.70316e-06
	71.8831	701	427.664	6.10077e+11	2.28225e-06	0.00109956	1.09956e+06	1.80232e-15	0.00180232	3880238344765222	6360243401640129	1.59196e-06
	72.1571	702	427.055	6.0834e+11	2.1358e-06	0.00110375	1.10375e+06	1.81436e-15	0.00181436	3900585210525908	6411849073561449	1.48768e-06
	72.4311	703	426.447	6.06611e+11	1.99874e-06	0.00110794	1.10794e+06	1.82644e-15	0.00182644	3.92097e+15	6463740909820621	1.39023e-06
	72.7051	704	425.842	6.04889e+11	1.87101e-06	0.00111213	1.11213e+06	1.83857e-15	0.00183857	3.94141e+15	6515919911776678	1.29954e-06
	72.979	705	425.238	6.03174e+11	1.75252e-06	0.00111632	1.11632e+06	1.85074e-15	0.00185074	3961873568350098	6568378082110415	1.21551e-06
	73.253	706	424.635	6.01466e+11	1.64197e-06	0.00112051	1.12051e+06	1.86296e-15	0.00186296	3.98239e+15	6621134387939958	1.13722e-06
	73.527	707	424.035	5.99766e+11	1.53806e-06	0.0011247	1.1247e+06	1.87523e-15	0.00187523	4002947068462518	6674180873569280	1.06375e-06
	73.801	708	423.436	5.98073e+11	1.44073e-06	0.00112889	1.12889e+06	1.88755e-15	0.00188755	4.02355e+15	6727518547113643	9.95028e-07
	74.075	709	422.838	5.96387e+11	1.34993e-06	0.00113308	1.13308e+06	1.89991e-15	0.00189991	4.04419e+15	6781148418377419	9.31002e-07
	74.349	710	422.243	5.94708e+11	1.2656e-06	0.00113727	1.13727e+06	1.91232e-15	0.00191232	4064873805291032	6835071498854082	8.71613e-07
	73.0745	711	421.649	5.93037e+11	1.18683e-06	0.00111778	1.11778e+06	1.88484e-15	0.00188484	4.00082e+15	6746329342719272	8.16215e-07
	71.8	712	421.057	5.91372e+11	1.11273e-06	0.00109828	1.09828e+06	1.85718e-15	0.00185718	3.93657e+15	6656674317341619	7.6418e-07
	70.5255	713	420.466	5.89714e+11	1.04326e-06	0.00107879	1.07879e+06	1.82934e-15	0.00182934	3.87212e+15	6566102341789421	7.15466e-07
	69.251	714	419.877	5.88064e+11	9.78385e-07	0.00105929	1.05929e+06	1.80133e-15	0.00180133	3807481904160212	6474609327274203	6.70035e-07
	67.9765	715	419.29	5.8642e+11	9.18078e-07	0.0010398	1.0398e+06	1.77313e-15	0.00177313	3.74264e+15	6382191177150714	6.27855e-07
	66.702	716	418.705	5.84783e+11	8.61705e-07	0.0010203	1.0203e+06	1.74476e-15	0.00174476	3677608253600577	6288843786916939	5.8848e-07
	65.4275	717	418.121	5.83153e+11	8.0864e-07	0.00100081	1.00081e+06	1.7162e-15	0.0017162	3.61238e+15	6194563044214104	5.5147e-07
	64.153	718	417.538	5.8153e+11	7.58853e-07	0.000981312	981312	1.68747e-15	0.00168747	3.54695e+15	6099344828826653	5.16796e-07
	62.8785	719	416.958	5.79913e+11	7.12313e-07	0.000961817	961817	1.65855e-15	0.00165855	3481325652768346	6003185012682263	4.84426e-07
	61.604	720	416.378	5.78303e+11	6.68991e-07	0.000942322	942322	1.62946e-15	0.00162946	3.41551e+15	5906079459851853	4.54332e-07
	62.4322	721	415.801	5.767e+11	6.28444e-07	0.00095499	954990	1.65596e-15	0.00165596	3466230910079850	6010454547615137	4.26204e-07
	63.2603	722	415.225	5.75104e+11	5.90239e-07	0.000967657	967657	1.68258e-15	0.00168258	3.51708e+15	6115552854823923	3.99739e-07
	64.0885	723	414.651	5.73514e+11	5.54363e-07	0.000980326	980326	1.70933e-15	0.00170933	3568058706403413	6221396535397665	3.74923e-07
	64.9166	724	414.078	5.71931e+11	5.20798e-07	0.000992993	992993	1.73621e-15	0.00173621	3.61916e+15	6327969079002524	3.51736e-07
	65.7448	725	413.507	5.70354e+11	4.89531e-07	0.00100566	1.00566e+06	1.76322e-15	0.00176322	3.6704e+15	6435292810666393	3.30163e-07
	66.573	726	412.937	5.68784e+11	4.60251e-07	0.00101833	1.01833e+06	1.79036e-15	0.00179036	3.72176e+15	6543360897772984	3.09987e-07
	67.4011	727	412.369	5.6722e+11	4.32648e-07	0.001031	1.031e+06	1.81763e-15	0.00181763	3.77324e+15	6652166350798017	2.90995e-07
	68.2293	728	411.803	5.65663e+11	4.0671e-07	0.00104367	1.04367e+06	1.84503e-15	0.00184503	3824862981901571	6761731753105420	2.73174e-07
	69.0574	729	411.238	5.64112e+11	3.8242e-07	0.00105633	1.05633e+06	1.87256e-15	0.00187256	3876603098905582	6872040214852507	2.56507e-07
	69.8856	730	410.675	5.62568e+11	3.59766e-07	0.001069	1.069e+06	1.90022e-15	0.00190022	3928476371318902	6983114492746320	2.40981e-07
	70.4057	731	410.113	5.6103e+11	3.38528e-07	0.00107696	1.07696e+06	1.91961e-15	0.00191961	3963134255612778	7064034892977528	2.26445e-07
	70.9259	732	409.553	5.59498e+11	3.1849e-07	0.00108491	1.08491e+06	1.93908e-15	0.00193908	3997877876219821	7145473003018675	2.1275e-07
	71.446	733	408.994	5.57972e+11	2.99644e-07	0.00109287	1.09287e+06	1.95864e-15	0.00195864	4.0327e+15	7227410583002838	1.99888e-07
	71.9662	734	408.437	5.56453e+11	2.81981e-07	0.00110083	1.10083e+06	1.97829e-15	0.00197829	4067599810388164	7309869694738905	1.87849e-07
	72.4863	735	407.881	5.5494e+11	2.65493e-07	0.00110878	1.10878e+06	1.99802e-15	0.00199802	4.10258e+15	7392831939390203	1.76625e-07
	73.0064	736	407.327	5.53433e+11	2.50026e-07	0.00111674	1.11674e+06	2.01784e-15	0.00201784	4.13764e+15	7476309310391483	1.66109e-07
	73.5266	737	406.774	5.51932e+11	2.35424e-07	0.0011247	1.1247e+06	2.03774e-15	0.00203774	4172780678917724	7560313970897362	1.56196e-07
	74.0467	738	406.223	5.50437e+11	2.21681e-07	0.00113265	1.13265e+06	2.05773e-15	0.00205773	4207999283627970	7644827281920055	1.46878e-07
	74.5669	739	405.673	5.48949e+11	2.08789e-07	0.00114061	1.14061e+06	2.0778e-15	0.0020778	4.2433e+15	7729871737586233	1.38149e-07
	75.087	740	405.125	5.47466e+11	1.9674e-07	0.00114856	1.14856e+06	2.09796e-15	0.00209796	4.27868e+15	7815428537672879	1.30001e-07
	73.9376	741	404.578	5.45989e+11	1.85426e-07	0.00113098	1.13098e+06	2.07144e-15	0.00207144	4218879725375317	7727034609018767	1.2236e-07
	72.7881	742	404.033	5.44519e+11	1.74736e-07	0.0011134	1.1134e+06	2.04474e-15	0.00204474	4158894229933909	7637741983520255	1.1515e-07
	71.6387	743	403.489	5.43054e+11	1.64666e-07	0.00109582	1.09582e+06	2.01788e-15	0.00201788	4.09874e+15	7547567777528876	1.08368e-07
	70.4893	744	402.947	5.41595e+11	1.55212e-07	0.00107824	1.07824e+06	1.99085e-15	0.00199085	4.0384e+15	7456497705803351	1.02009e-07
	69.3398	745	402.406	5.40142e+11	1.4637e-07	0.00106065	1.06065e+06	1.96365e-15	0.00196365	3.97789e+15	7364517305858661	9.60686e-08
	68.1904	746	401.867	5.38695e+11	1.38062e-07	0.00104307	1.04307e+06	1.93629e-15	0.00193629	3917199158485493	7271643928026078	9.04943e-08
	67.041	747	401.329	5.37254e+11	1.30208e-07	0.00102549	1.02549e+06	1.90876e-15	0.00190876	3856334276753118	7177863138360639	8.5232e-08
	65.8916	748	400.792	5.35818e+11	1.22805e-07	0.00100791	1.00791e+06	1.88106e-15	0.00188106	3795292378102559	7083171074029802	8.02787e-08
	64.7421	749	400.257	5.34388e+11	1.15848e-07	0.000990324	990324	1.85319e-15	0.00185319	3.73407e+15	6987553072210848	7.56297e-08
	63.5927	750	399.723	5.32964e+11	1.09332e-07	0.000972742	972742	1.82515e-15	0.00182515	3.67267e+15	6891026798422213	7.12807e-08
	61.8752	751	399.191	5.31546e+11	1.03202e-07	0.00094647	946470	1.7806e-15	0.0017806	3.57825e+15	6731770644430041	6.71945e-08
	60.1578	752	398.66	5.30133e+11	9.74005e-08	0.0009202	920200	1.73579e-15	0.00173579	3483560626117527	6571104161372754	6.33329e-08
	58.4403	753	398.131	5.28726e+11	9.19274e-08	0.000893928	893928	1.69072e-15	0.00169072	3388605410767189	6408999673212904	5.96947e-08
	56.7229	754	397.603	5.27325e+11	8.67807e-08	0.000867658	867658	1.6454e-15	0.0016454	3293391492598716	6245473186007406	5.62779e-08
	55.0054	755	397.076	5.25929e+11	8.19587e-08	0.000841387	841387	1.59981e-15	0.00159981	3.19791e+15	6080496828006879	5.30804e-08
	53.288	756	396.551	5.24538e+11	7.74202e-08	0.000815117	815117	1.55397e-15	0.00155397	3.10216e+15	5914086759094858	5.00747e-08
	51.5705	757	396.027	5.23153e+11	7.31243e-08	0.000788845	788845	1.50787e-15	0.00150787	3006151118541829	5746214910881034	4.72337e-08
	49.8531	758	395.505	5.21774e+11	6.90693e-08	0.000762575	762575	1.4615e-15	0.0014615	2909879210880702	5576897598005817	4.45555e-08
	48.1356	759	394.983	5.204e+11	6.52534e-08	0.000736303	736303	1.41488e-15	0.00141488	2.81334e+15	5406106554506481	4.20385e-08
	46.4182	760	394.464	5.19031e+11	6.16749e-08	0.000710033	710033	1.368e-15	0.001368	2.71654e+15	5233858250713008	3.96808e-08
	48.4569	761	393.945	5.17668e+11	5.83044e-08	0.000741218	741218	1.43184e-15	0.00143184	2.83958e+15	5485326480806958	3.7463e-08
	50.4956	762	393.428	5.1631e+11	5.51124e-08	0.000772403	772403	1.49601e-15	0.00149601	2.96293e+15	5738671104466943	3.53655e-08
	52.5344	763	392.913	5.14958e+11	5.20972e-08	0.000803589	803589	1.5605e-15	0.0015605	3086611013857328	5993910785194959	3.33869e-08
	54.5731	764	392.399	5.13611e+11	4.92575e-08	0.000834774	834774	1.62531e-15	0.00162531	3210595332802062	6251030015489025	3.15257e-08
	56.6118	765	391.886	5.12269e+11	4.65916e-08	0.000865959	865959	1.69044e-15	0.00169044	3334893628074537	6510047439185148	2.97805e-08
	58.6505	766	391.374	5.10932e+11	4.40782e-08	0.000897144	897144	1.7559e-15	0.0017559	3459505899674750	6770970347991738	2.81372e-08
	60.6892	767	390.864	5.09601e+11	4.16962e-08	0.000928329	928329	1.82168e-15	0.00182168	3.58443e+15	7033806046184948	2.6582e-08
	62.728	768	390.355	5.08274e+11	3.94444e-08	0.000959515	959515	1.88779e-15	0.00188779	3709678285769706	7298573485880795	2.51137e-08
	64.7667	769	389.847	5.06953e+11	3.73218e-08	0.0009907	990700	1.95422e-15	0.00195422	3835232494053544	7565256771456197	2.37313e-08
	66.8054	770	389.341	5.05637e+11	3.53272e-08	0.00102188	1.02188e+06	2.02098e-15	0.00202098	3.9611e+15	7833874834771697	2.24339e-08
	66.4631	771	388.836	5.04327e+11	3.34451e-08	0.00101665	1.01665e+06	2.01585e-15	0.00201585	3945922571388308	7824139989734621	2.12111e-08
	66.1209	772	388.332	5.03021e+11	3.166e-08	0.00101141	1.01141e+06	2.01068e-15	0.00201068	3.9307e+15	7814182347373036	2.0053e-08
	65.7786	773	387.83	5.0172e+11	2.99712e-08	0.00100618	1.00618e+06	2.00546e-15	0.00200546	3915414158322938	7803977198814479	1.89588e-08
	65.4364	774	387.329	5.00425e+11	2.83782e-08	0.00100094	1.00094e+06	2.00019e-15	0.00200019	3900083867935193	7793547105401643	1.79279e-08
	65.0941	775	386.829	4.99134e+11	2.68803e-08	0.000995708	995708	1.99487e-15	0.00199487	3.88469e+15	7782867170104230	1.69597e-08
	64.7518	776	386.33	4.97849e+11	2.548e-08	0.000990472	990472	1.9895e-15	0.0019895	3.86925e+15	7771948131784943	1.60555e-08
	64.4096	777	385.833	4.96568e+11	2.4166e-08	0.000985237	985237	1.98409e-15	0.00198409	3.85376e+15	7760800912327068	1.52079e-08
	64.0673	778	385.337	4.95292e+11	2.29167e-08	0.000980002	980002	1.97863e-15	0.00197863	3.83822e+15	7749400330674579	1.44032e-08
	63.7251	779	384.843	4.94021e+11	2.17105e-08	0.000974767	974767	1.97313e-15	0.00197313	3.82262e+15	7737769400448903	1.36276e-08
	63.3828	780	384.349	4.92756e+11	2.05258e-08	0.000969531	969531	1.96757e-15	0.00196757	3806971367285509	7725882750047379	1.28674e-08
	63.4749	781	383.857	4.91494e+11		0.00097094	970940	1.97548e-15	0.00197548	3.81739e+15	7766905321171203
	63.567	782	383.366	4.90238e+11		0.000972349	972349	1.98342e-15	0.00198342	3827824835013763	7808090870674795
	63.6592	783	382.877	4.88987e+11		0.000973759	973759	1.99138e-15	0.00199138	3838278874515261	7849452159659359
	63.7513	784	382.388	4.8774e+11		0.000975168	975168	1.99936e-15	0.00199936	3.84874e+15	7890965005811645
	63.8434	785	381.901	4.86498e+11		0.000976577	976577	2.00736e-15	0.00200736	3859217462524254	7932642124185819
	63.9355	786	381.415	4.85261e+11		0.000977985	977985	2.01538e-15	0.00201538	3.86971e+15	7974483947157992
	64.0276	787	380.931	4.84029e+11		0.000979394	979394	2.02342e-15	0.00202342	3880212787119866	8016490907672015
	64.1198	788	380.447	4.82801e+11		0.000980805	980805	2.03149e-15	0.00203149	3890737793557069	8058676007394759
	64.2119	789	379.965	4.81578e+11		0.000982213	982213	2.03957e-15	0.00203957	3.90127e+15	8101014592004166
	64.304	790	379.484	4.8036e+11		0.000983622	983622	2.04768e-15	0.00204768	3.91182e+15	8143519616515160
	63.8188	791	379.004	4.79146e+11		0.0009762	976200	2.03738e-15	0.00203738	3.88722e+15	8112803712187750
	63.3336	792	378.526	4.77937e+11		0.000968779	968779	2.027e-15	0.002027	3862539586801149	8081697743627814
	62.8484	793	378.048	4.76732e+11		0.000961357	961357	2.01656e-15	0.00201656	3.83779e+15	8050200033248487
	62.3632	794	377.572	4.75532e+11		0.000953935	953935	2.00604e-15	0.00200604	3.81296e+15	8018308900471844
	61.8779	795	377.097	4.74336e+11		0.000946511	946511	1.99544e-15	0.00199544	3.78806e+15	7986009755651373
	61.3927	796	376.624	4.73145e+11		0.00093909	939090	1.98478e-15	0.00198478	3763079457211758	7953326675618653
	60.9075	797	376.151	4.71959e+11		0.000931668	931668	1.97404e-15	0.00197404	3.73803e+15	7920245113385836
	60.4223	798	375.68	4.70777e+11		0.000924246	924246	1.96324e-15	0.00196324	3712904093376483	7886763376410616
	59.9371	799	375.21	4.69599e+11		0.000916824	916824	1.95236e-15	0.00195236	3687704324358573	7852879769159628
	59.4519	800	374.741	4.68426e+11		0.000909402	909402	1.9414e-15	0.0019414	3662429830607145	7818592593108440
	58.7026	801	374.273	4.67257e+11		0.000897941	897941	1.92173e-15	0.00192173	3.62079e+15	7749037622151348
	57.9533	802	373.806	4.66092e+11		0.000886479	886479	1.90194e-15	0.00190194	3.57904e+15	7678814207709456
	57.204	803	373.341	4.64932e+11		0.000875017	875017	1.88203e-15	0.00188203	3.53717e+15	7607919663002302
	56.4547	804	372.876	4.63776e+11		0.000863556	863556	1.86201e-15	0.00186201	3.49518e+15	7536351296630281
	55.7054	805	372.413	4.62625e+11		0.000852094	852094	1.84187e-15	0.00184187	3.45308e+15	7464106412574661
	54.9562	806	371.951	4.61478e+11		0.000840634	840634	1.82161e-15	0.00182161	3.41087e+15	7391195759445834
	54.2069	807	371.49	4.60335e+11		0.000829173	829173	1.80124e-15	0.00180124	3368539879315966	7317589783611713
	53.4576	808	371.03	4.59196e+11		0.000817711	817711	1.78075e-15	0.00178075	3.32609e+15	7243299174447432
	52.7083	809	370.572	4.58061e+11		0.000806249	806249	1.76013e-15	0.00176013	3283530977240377	7168321217457909
	51.959	810	370.114	4.56931e+11		0.000794788	794788	1.7394e-15	0.0017394	3.24085e+15	7092653193528946
	52.5072	811	369.658	4.55805e+11		0.000803173	803173	1.7621e-15	0.0017621	3279089729952755	7194064155790925
	53.0553	812	369.203	4.54683e+11		0.000811557	811557	1.78489e-15	0.00178489	3317404205629902	7296082673823775
	53.6035	813	368.748	4.53565e+11		0.000819943	819943	1.80777e-15	0.00180777	3355809353580046	7398738338595729
	54.1516	814	368.295	4.52451e+11		0.000828327	828327	1.83075e-15	0.00183075	3394292660644491	7502005736823432
	54.6998	815	367.844	4.51342e+11		0.000836712	836712	1.85383e-15	0.00185383	3432866655382743	7605914669713280
	55.248	816	367.393	4.50236e+11		0.000845098	845098	1.87701e-15	0.00187701	3471525077365251	7710453482836171
	55.7961	817	366.943	4.49135e+11		0.000853482	853482	1.90028e-15	0.00190028	3510261635360847	7815610320408318
	56.3443	818	366.494	4.48037e+11		0.000861867	861867	1.92365e-15	0.00192365	3.54909e+15	7921415300874787
	56.8924	819	366.047	4.46944e+11		0.000870251	870251	1.94712e-15	0.00194712	3.58799e+15	8027842516011474
	57.4406	820	365.601	4.45854e+11		0.000878637	878637	1.97068e-15	0.00197068	3.62699e+15	8134922297013698
	57.7278	821	365.155	4.44769e+11		0.00088303	883030	1.98537e-15	0.00198537	3.64957e+15	8205543693785905
	58.015	822	364.711	4.43687e+11		0.000887423	887423	2.00011e-15	0.00200011	3672194714631441	8276536474980405
	58.3022	823	364.268	4.4261e+11		0.000891816	891816	2.0149e-15	0.0020149	3694863214103116	8347901820616348
	58.5894	824	363.826	4.41536e+11		0.000896209	896209	2.02975e-15	0.00202975	3717575944703120	8419640912483347
	58.8765	825	363.385	4.40466e+11		0.000900601	900601	2.04465e-15	0.00204465	3.74033e+15	8491740511170519
	59.1637	826	362.945	4.39401e+11		0.000904994	904994	2.05961e-15	0.00205961	3.76313e+15	8564230595439619
	59.4509	827	362.506	4.38339e+11		0.000909387	909387	2.07462e-15	0.00207462	3785973155037891	8637097981804166
	59.7381	828	362.068	4.3728e+11		0.00091378	913780	2.08969e-15	0.00208969	3808862802450811	8710343859135500
	60.0253	829	361.631	4.36226e+11		0.000918173	918173	2.10481e-15	0.00210481	3831796680992062	8783969418075441
	60.3125	830	361.196	4.35176e+11		0.000922566	922566	2.11999e-15	0.00211999	3.85477e+15	8857975851036273

## Sheet: Action Spectra
	Wavelength	RADIOMETRIC							PHOTON-BASED BEFORE NORMALIZATION							NORMALIZED PHOTON-BASED ACTION SPECTRA
	nm	S-Cones	M-cones	L-Cones	Rhodopic	Melanopic	Blue-light hazard	Luminous	S-Cones	M-cones	L-Cones	Rhodopic	Melanopic	Blue-light hazard	Luminous	S-Cones	M-cones	L-Cones	Rhodopic	Melanopic	Blue-light hazard	Luminous
	Peak (nm)	448	541	569	506	490	435	555	447	540	565	504	488	435	550	447	540	565	504	488	435	550
	380	0	0	0	0.000589	0.000918165	0.01	3.9e-05	0	0	0	1.55e-06	2.41622e-06	2.63158e-05	1.02632e-07	0	0	0	0.000783551	0.00118147	0.0114474	5.67339e-05
	381	0	0	0	0.000665	0.00104557	0.0106	4.28264e-05	0	0	0	1.74541e-06	2.74428e-06	2.78215e-05	1.12405e-07	0	0	0	0.000882332	0.00134188	0.0121024	6.21367e-05
	382	0	0	0	0.000752	0.00117858	0.0112	4.69146e-05	0	0	0	1.96859e-06	3.08529e-06	2.93194e-05	1.22813e-07	0	0	0	0.000995153	0.00150863	0.0127539	6.789e-05
	383	0	0	0	0.000854	0.00132279	0.0118	5.15896e-05	0	0	0	2.22977e-06	3.45376e-06	3.08094e-05	1.34699e-07	0	0	0	0.00112718	0.0016888	0.0134021	7.44603e-05
	384	0	0	0	0.000972	0.00148381	0.0124	5.71764e-05	0	0	0	2.53125e-06	3.86409e-06	3.22917e-05	1.48897e-07	0	0	0	0.00127959	0.00188944	0.0140469	8.23089e-05
	385	0	0	0	0.00111	0.00166724	0.013	6.4e-05	0	0	0	2.88312e-06	4.33049e-06	3.37662e-05	1.66234e-07	0	0	0	0.00145746	0.0021175	0.0146883	9.18926e-05
	386	0	0	0	0.00127	0.00188102	0.0154	7.23442e-05	0	0	0	3.29016e-06	4.87311e-06	3.98964e-05	1.8742e-07	0	0	0	0.00166323	0.00238282	0.0173549	0.000103604
	387	0	0	0	0.00145	0.00212989	0.0178	8.22122e-05	0	0	0	3.74677e-06	5.50359e-06	4.59948e-05	2.12435e-07	0	0	0	0.00189405	0.00269111	0.0200078	0.000117432
	388	0	0	0	0.00167	0.00241457	0.0202	9.35082e-05	0	0	0	4.30412e-06	6.22312e-06	5.20619e-05	2.41e-07	0	0	0	0.00217581	0.00304294	0.0226469	0.000133223
	389	0	0	0	0.00192	0.00273583	0.0226	0.000106136	0	0	0	4.93573e-06	7.03298e-06	5.80977e-05	2.72843e-07	0	0	0	0.00249509	0.00343895	0.0252725	0.000150826
	390	0.00614265	0.000358227	0.000407619	0.00221	0.00309442	0.025	0.00012	1.57504e-05	9.18531e-07	1.04518e-06	5.66667e-06	7.93441e-06	6.41026e-05	3.07692e-07	0.0070472	0.000496537	0.000592314	0.00286459	0.00387972	0.0278846	0.00017009
	391	0.0074428	0.00043866	0.000497068	0.00255	0.00350706	0.03	0.000134984	1.90353e-05	1.12189e-06	1.27127e-06	6.52174e-06	8.96946e-06	7.67263e-05	3.45228e-07	0.00851697	0.00060647	0.000720446	0.00329685	0.00438583	0.033376	0.000190839
	392	0.00901661	0.00053623	0.000604713	0.00294	0.00399078	0.035	0.000151492	2.30016e-05	1.36793e-06	1.54264e-06	7.5e-06	1.01806e-05	8.92857e-05	3.86459e-07	0.0102916	0.000739475	0.00087423	0.00379137	0.00497803	0.0388393	0.000213631
	393	0.010917	0.000654061	0.00073364	0.00339	0.00454679	0.04	0.000170208	2.77786e-05	1.66428e-06	1.86677e-06	8.62595e-06	1.15694e-05	0.000101781	4.33099e-07	0.012429	0.000899672	0.00105792	0.00436056	0.00565716	0.0442748	0.000239414
	394	0.0132053	0.000795649	0.000887247	0.00392	0.00517625	0.045	0.000191816	3.3516e-05	2.01941e-06	2.2519e-06	9.94924e-06	1.31377e-05	0.000114213	4.86843e-07	0.0149961	0.00109165	0.00127618	0.0050295	0.00642399	0.0496827	0.000269122
	395	0.0159515	0.000964828	0.00106921	0.00453	0.00588035	0.05	0.000217	4.03835e-05	2.4426e-06	2.70686e-06	1.14684e-05	1.4887e-05	0.000126582	5.49367e-07	0.0180688	0.00132042	0.00153401	0.00579744	0.00727934	0.0550633	0.000303685
	396	0.0192347	0.00116572	0.0012834	0.00524	0.00669334	0.06	0.000246907	4.85725e-05	2.94374e-06	3.24091e-06	1.32323e-05	1.69024e-05	0.000151515	6.23502e-07	0.0217328	0.00159132	0.00183666	0.00668916	0.00826482	0.0659091	0.000344667
	397	0.0231436	0.00140263	0.00153382	0.00605	0.00765102	0.07	0.00028124	5.82962e-05	3.53307e-06	3.86353e-06	1.52393e-05	1.92721e-05	0.000176322	7.08413e-07	0.0260835	0.0019099	0.00218951	0.00770372	0.00942355	0.0767003	0.000391605
	398	0.027775	0.00167992	0.00182443	0.00698	0.00875694	0.08	0.00031852	6.97864e-05	4.2209e-06	4.58399e-06	1.75377e-05	2.20024e-05	0.000201005	8.00302e-07	0.0312246	0.00228173	0.00259781	0.00886559	0.0107586	0.0874372	0.0004424
	399	0.0332339	0.0020018	0.00215896	0.00806	0.0100146	0.09	0.000357267	8.3293e-05	5.01704e-06	5.41093e-06	2.02005e-05	2.50992e-05	0.000225564	8.95405e-07	0.0372678	0.0027121	0.00306644	0.0102117	0.0122729	0.0981203	0.000494972
	400	0.0396308	0.00237208	0.00254073	0.00929	0.0114277	0.1	0.000396	9.9077e-05	5.9302e-06	6.35183e-06	2.3225e-05	2.85693e-05	0.00025	9.9e-07	0.0443301	0.00320573	0.00359966	0.0117406	0.0139696	0.10875	0.000547264
	401	0.0470801	0.00279433	0.00297282	0.0107	0.0130767	0.12	0.000433715	0.000117407	6.9684e-06	7.41352e-06	2.66833e-05	3.26102e-05	0.000299252	1.08158e-06	0.0525313	0.00376697	0.00420133	0.0134888	0.0159456	0.130175	0.00059789
	402	0.0557012	0.00327374	0.00345993	0.0123	0.0150397	0.14	0.000473024	0.00013856	8.14363e-06	8.60679e-06	3.0597e-05	3.74122e-05	0.000348259	1.17668e-06	0.061996	0.00440227	0.00487757	0.0154673	0.0182936	0.151493	0.000650457
	403	0.0656137	0.0038166	0.00400793	0.0141	0.0173166	0.16	0.000517876	0.000162813	9.47047e-06	9.94524e-06	3.49876e-05	4.29692e-05	0.000397022	1.28505e-06	0.0728476	0.00511953	0.00563608	0.0176868	0.0210108	0.172705	0.000710366
	404	0.0769323	0.00443021	0.0046237	0.0162	0.0199071	0.18	0.000572219	0.000190426	1.09659e-05	1.14448e-05	4.0099e-05	4.9275e-05	0.000445545	1.41638e-06	0.0852026	0.0059279	0.00648591	0.0202707	0.0240942	0.193812	0.000782964
	405	0.0897612	0.00512316	0.00531546	0.0185	0.0228112	0.2	0.00064	0.000221633	1.26498e-05	1.31246e-05	4.5679e-05	5.6324e-05	0.000493827	1.58025e-06	0.0991652	0.00683819	0.00743786	0.0230915	0.0275409	0.214815	0.000873547
	406	0.104188	0.00590458	0.00609138	0.0211	0.0263194	0.24	0.00072456	0.000256621	1.45433e-05	1.50034e-05	5.19704e-05	6.48261e-05	0.000591133	1.78463e-06	0.11482	0.00786179	0.00850261	0.0262719	0.0316983	0.257143	0.000986529
	407	0.120273	0.00678005	0.00695291	0.0241	0.0305964	0.28	0.0008255	0.000295511	1.66586e-05	1.70833e-05	5.92138e-05	7.51754e-05	0.000687961	2.02826e-06	0.132221	0.00900527	0.00968132	0.0299335	0.0367588	0.299263	0.0011212
	408	0.138044	0.0077526	0.00789634	0.0273	0.0354538	0.32	0.00094116	0.000338343	1.90015e-05	1.93538e-05	6.69118e-05	8.68966e-05	0.000784314	2.30676e-06	0.151385	0.0102718	0.010968	0.033825	0.0424902	0.341176	0.00127516
	409	0.157485	0.00882286	0.008913	0.0309	0.0407028	0.36	0.00106988	0.000385049	2.15718e-05	2.17922e-05	7.55501e-05	9.95178e-05	0.000880196	2.61584e-06	0.172283	0.0116612	0.0123499	0.0381918	0.0486616	0.382885	0.00144602
	410	0.17853	0.00998841	0.00998835	0.0348	0.046155	0.4	0.00121	0.000435439	2.4362e-05	2.43618e-05	8.4878e-05	0.000112573	0.00097561	2.95122e-06	0.194829	0.0131695	0.0138061	0.0429073	0.0550454	0.42439	0.00163141
	411	0.201077	0.0112452	0.0111054	0.0392	0.0517822	0.48	0.00136209	0.000489238	2.73606e-05	2.70204e-05	9.53771e-05	0.000125991	0.00116788	3.31409e-06	0.2189	0.0147905	0.0153128	0.0482147	0.0616062	0.508029	0.001832
	412	0.225091	0.0125949	0.0122607	0.0439	0.0577804	0.56	0.00153075	0.000546337	3.05701e-05	2.9759e-05	0.000106553	0.000140244	0.00135922	3.71542e-06	0.244448	0.0165255	0.0168648	0.0538645	0.0685755	0.591262	0.00205385
	413	0.250566	0.0140425	0.0134578	0.049	0.0642972	0.64	0.00172037	0.000606697	3.40012e-05	3.25855e-05	0.000118644	0.000155683	0.00154964	4.16554e-06	0.271455	0.0183803	0.0184666	0.0599765	0.0761251	0.674092	0.00230268
	414	0.277507	0.0155944	0.0147044	0.0545	0.0714801	0.72	0.00193532	0.000670307	3.76676e-05	3.55179e-05	0.000131643	0.000172657	0.00173913	4.67469e-06	0.299916	0.0203623	0.0201284	0.0665475	0.0844249	0.756522	0.00258413
	415	0.305941	0.0172596	0.016013	0.0604	0.0794766	0.8	0.00218	0.000737207	4.15894e-05	3.85855e-05	0.000145542	0.00019151	0.00192771	5.25301e-06	0.329849	0.0224823	0.0218669	0.073574	0.0936434	0.838554	0.00290382
	416	0.335858	0.0190467	0.0173958	0.0668	0.0891807	0.82	0.0024548	0.000807351	4.57853e-05	4.18168e-05	0.000160577	0.000214377	0.00197115	5.90096e-06	0.361233	0.0247505	0.0236981	0.0811743	0.104825	0.857452	0.003262
	417	0.366981	0.0209545	0.0188452	0.0736	0.100756	0.84	0.002764	0.00088005	5.02506e-05	4.51923e-05	0.000176499	0.000241621	0.00201439	6.6283e-06	0.393761	0.0271644	0.025611	0.0892231	0.118146	0.876259	0.00366407
	418	0.398876	0.0229763	0.020344	0.0808	0.113256	0.86	0.0031178	0.000954249	5.49672e-05	4.86699e-05	0.000193301	0.000270947	0.00205742	7.45885e-06	0.42696	0.0297141	0.0275818	0.0977171	0.132486	0.894976	0.00412319
	419	0.430998	0.0251017	0.02187	0.0885	0.125732	0.88	0.0035264	0.00102863	5.99086e-05	5.21957e-05	0.000211217	0.000300076	0.00210024	8.41623e-06	0.460243	0.0323853	0.0295799	0.106774	0.14673	0.913604	0.00465242
	420	0.462692	0.0273163	0.0233957	0.0966	0.137237	0.9	0.004	0.00110165	6.50388e-05	5.5704e-05	0.00023	0.000326755	0.00214286	9.52381e-06	0.492911	0.0351585	0.0315682	0.116269	0.159775	0.932143	0.00526468
	421	0.493357	0.0296062	0.0248961	0.105	0.147446	0.91	0.00454624	0.00117187	7.03235e-05	5.91356e-05	0.000249406	0.000350228	0.00216152	1.07987e-05	0.52433	0.0380153	0.0335129	0.126079	0.171252	0.940261	0.00596941
	422	0.523006	0.0319746	0.0263761	0.114	0.157014	0.92	0.00515932	0.00123935	7.57692e-05	6.25026e-05	0.000270142	0.000372071	0.00218009	1.22259e-05	0.554523	0.0409592	0.035421	0.136561	0.181933	0.948341	0.00675836
	423	0.551939	0.034433	0.0278541	0.124	0.166463	0.93	0.00582928	0.00130482	8.14019e-05	6.58489e-05	0.000293144	0.00039353	0.00219858	1.37808e-05	0.583816	0.0440041	0.0373174	0.148189	0.192426	0.956383	0.00761791
	424	0.580599	0.0369983	0.0293551	0.133	0.176316	0.94	0.00654616	0.00136934	8.72601e-05	6.92337e-05	0.000313679	0.00041584	0.00221698	1.54391e-05	0.612683	0.0471709	0.0392356	0.15857	0.203335	0.964387	0.00853458
	425	0.60957	0.0396928	0.0309104	0.144	0.187096	0.95	0.0073	0.00143428	9.33948e-05	7.27304e-05	0.000338824	0.000440226	0.00223529	1.71765e-05	0.641742	0.0504872	0.0412172	0.171281	0.215259	0.972353	0.00949501
	426	0.639359	0.0425402	0.0325498	0.154	0.19921	0.956	0.00808651	0.00150084	9.98596e-05	7.6408e-05	0.000361502	0.000467629	0.00224413	1.89824e-05	0.671523	0.0539819	0.0433013	0.182745	0.228658	0.976197	0.0104933
	427	0.669651	0.0455474	0.0342714	0.165	0.212408	0.962	0.00890872	0.00156827	0.000106668	8.02609e-05	0.000386417	0.000497443	0.00225293	2.08635e-05	0.701691	0.0576626	0.0454848	0.19534	0.243237	0.980023	0.0115332
	428	0.699829	0.0487161	0.036062	0.176	0.226225	0.968	0.00976768	0.00163511	0.000113823	8.4257e-05	0.000411215	0.000528563	0.00226168	2.28217e-05	0.7316	0.06153	0.0477495	0.207876	0.258454	0.983832	0.0126156
	429	0.729177	0.0520467	0.0379052	0.188	0.240199	0.974	0.0106644	0.00169971	0.000121321	8.83571e-05	0.000438228	0.000559904	0.0022704	2.48588e-05	0.760503	0.0655834	0.050073	0.221532	0.273779	0.987622	0.0137417
	430	0.756885	0.0555384	0.039781	0.2	0.253865	0.98	0.0116	0.0017602	0.000129159	9.2514e-05	0.000465116	0.000590384	0.00227907	2.69767e-05	0.787566	0.0698205	0.0524288	0.235124	0.288682	0.991395	0.0149125
	431	0.782292	0.0591876	0.0416705	0.212	0.267021	0.984	0.0125732	0.00181506	0.000137326	9.66833e-05	0.000491879	0.000619538	0.00228306	2.91721e-05	0.812114	0.0742355	0.0547916	0.248653	0.302938	0.993132	0.0161261
	432	0.805666	0.0629819	0.0435728	0.224	0.279976	0.988	0.0135827	0.00186497	0.000145791	0.000100863	0.000518519	0.000648093	0.00228704	3.14415e-05	0.834443	0.0788116	0.0571603	0.26212	0.3169	0.994861	0.0173806
	433	0.827599	0.0669031	0.0454932	0.237	0.293034	0.992	0.0146297	0.00191131	0.000154511	0.000105065	0.000547344	0.000676753	0.00229099	3.37868e-05	0.85518	0.083525	0.0595417	0.276692	0.330915	0.996582	0.0186771
	434	0.84878	0.0709285	0.0474385	0.25	0.3065	0.996	0.0157151	0.00195571	0.00016343	0.000109305	0.000576037	0.000706221	0.00229493	3.62099e-05	0.875046	0.0883465	0.0619446	0.291196	0.345324	0.998295	0.0200165
	435	0.869984	0.0750299	0.0494172	0.263	0.320679	1	0.01684	0.00199996	0.000172483	0.000113603	0.000604598	0.000737193	0.00229885	3.87126e-05	0.894844	0.0932402	0.0643801	0.305634	0.360468	1	0.0214
	436	0.891761	0.0791769	0.0514343	0.276	0.336016	1	0.0180074	0.00204532	0.000181598	0.000117969	0.000633028	0.000770679	0.00229358	4.13013e-05	0.91514	0.0981681	0.0668542	0.320006	0.376842	0.997706	0.022831
	437	0.913444	0.0833463	0.0534735	0.289	0.352361	1	0.0192145	0.00209026	0.000190724	0.000122365	0.000661327	0.000806318	0.00228833	4.39691e-05	0.935246	0.103101	0.0693457	0.334312	0.394269	0.995423	0.0243057
	438	0.933977	0.087516	0.0555102	0.302	0.369128	1	0.0204539	0.00213237	0.000199808	0.000126736	0.000689498	0.000842758	0.00228311	4.66984e-05	0.954086	0.108012	0.0718226	0.348553	0.412087	0.993151	0.0258145
	439	0.952218	0.0916625	0.0575166	0.315	0.385732	1	0.0217182	0.00216906	0.000208798	0.000131017	0.00071754	0.000878661	0.0022779	4.94721e-05	0.970504	0.112872	0.0742491	0.362728	0.429642	0.990888	0.0273477
	440	0.96696	0.0957612	0.0594619	0.328	0.401587	1	0.023	0.00219764	0.000217639	0.000135141	0.000745455	0.000912698	0.00227273	5.22727e-05	0.983289	0.117651	0.0765859	0.37684	0.446285	0.988636	0.0288959
	441	0.97734	0.0997977	0.061324	0.341	0.416472	0.994	0.0242946	0.00221619	0.000226299	0.000139057	0.000773243	0.000944381	0.00225397	5.50898e-05	0.991591	0.122332	0.0788051	0.390887	0.461778	0.980476	0.0304532
	442	0.984028	0.103804	0.0631288	0.354	0.430797	0.988	0.0256102	0.00222631	0.000234851	0.000142825	0.000800905	0.000974654	0.00223529	5.79417e-05	0.996118	0.126955	0.0809408	0.404871	0.47658	0.972353	0.0320297
	443	0.988144	0.107834	0.0649189	0.367	0.444921	0.982	0.0269586	0.00223057	0.000243418	0.000146544	0.000828442	0.00100434	0.0022167	6.08546e-05	0.998026	0.131586	0.0830481	0.418791	0.491094	0.964266	0.0336399
	444	0.990851	0.111948	0.0667425	0.38	0.459203	0.976	0.0283513	0.00223165	0.000252135	0.000150321	0.000855856	0.00103424	0.0021982	6.38542e-05	0.998507	0.136299	0.0851887	0.432649	0.505717	0.956216	0.035298
	445	0.993336	0.11622	0.0686538	0.393	0.474002	0.97	0.0298	0.00223222	0.000261169	0.000154278	0.000883146	0.00106517	0.00217978	6.69663e-05	0.998761	0.141182	0.0874313	0.446445	0.520842	0.948202	0.0370184
	446	0.996373	0.120706	0.0706963	0.406	0.489517	0.964	0.0313108	0.00223402	0.000270641	0.000158512	0.000910314	0.00109757	0.00216143	7.02037e-05	0.999569	0.146303	0.0898306	0.460179	0.536684	0.940224	0.038808
	447	0.999038	0.125363	0.0728508	0.418	0.505522	0.958	0.0328837	0.00223498	0.000280454	0.000162977	0.000935123	0.00113092	0.00214318	7.35653e-05	1	0.151607	0.0923611	0.47272	0.552991	0.932282	0.0406663
	448	0.999978	0.130111	0.0750778	0.431	0.521741	0.952	0.0345211	0.00223209	0.000290426	0.000167584	0.000962054	0.0011646	0.002125	7.70561e-05	0.998707	0.156998	0.0949721	0.486334	0.569459	0.924375	0.0425959
	449	0.997844	0.134856	0.0773325	0.443	0.537898	0.946	0.0362257	0.00222237	0.000300347	0.000172233	0.000986637	0.00119799	0.0021069	8.06809e-05	0.994356	0.162361	0.0976064	0.498761	0.585787	0.916503	0.0445997
	450	0.991329	0.139493	0.0795647	0.455	0.553715	0.94	0.038	0.00220295	0.000309984	0.00017681	0.00101111	0.00123048	0.00208889	8.44444e-05	0.985668	0.167571	0.100201	0.511133	0.601672	0.908667	0.0466802
	451	0.979657	0.143943	0.0817368	0.467	0.5691	0.932	0.0398467	0.00217219	0.000319164	0.000181235	0.00103548	0.00126186	0.00206652	8.83518e-05	0.971903	0.172533	0.102708	0.523451	0.617018	0.898936	0.0488401
	452	0.963905	0.148281	0.0838826	0.479	0.58424	0.924	0.041768	0.00213253	0.000328055	0.000185581	0.00105973	0.00129257	0.00204425	9.24071e-05	0.95416	0.177339	0.105171	0.535713	0.632031	0.889248	0.0510819
	453	0.945573	0.152637	0.0860598	0.49	0.599281	0.916	0.043766	0.00208736	0.000336947	0.000189977	0.00108168	0.00132292	0.00202208	9.66137e-05	0.933947	0.182146	0.107663	0.546806	0.646872	0.879603	0.0534072
	454	0.926078	0.157157	0.0883322	0.502	0.61437	0.908	0.0458427	0.00203982	0.000346161	0.000194564	0.00110573	0.00135324	0.002	0.000100975	0.912677	0.187127	0.110262	0.558963	0.661698	0.87	0.0558182
	455	0.906735	0.162006	0.0907704	0.513	0.629654	0.9	0.048	0.00199282	0.000356057	0.000199495	0.00112747	0.00138385	0.00197802	0.000105495	0.89165	0.192477	0.113056	0.569956	0.676669	0.86044	0.0583165
	456	0.888509	0.167331	0.0934397	0.524	0.645193	0.88	0.0502437	0.00194848	0.000366954	0.000204912	0.00114912	0.0014149	0.00192982	0.000110184	0.871811	0.198367	0.116126	0.580901	0.691848	0.839474	0.0609085
	457	0.871353	0.173144	0.0963577	0.535	0.660892	0.86	0.052573	0.00190668	0.000378871	0.000210848	0.00117068	0.00144615	0.00188184	0.000115039	0.853107	0.204809	0.11949	0.591797	0.707131	0.8186	0.0635928
	458	0.854998	0.179417	0.0995304	0.546	0.67666	0.84	0.0549806	0.00186681	0.00039174	0.000217315	0.00119214	0.00147742	0.00183406	0.000120045	0.835267	0.211766	0.123155	0.602646	0.722422	0.797817	0.0663598
	459	0.839198	0.186117	0.102964	0.557	0.692409	0.82	0.0574587	0.00182832	0.000405484	0.000224322	0.00121351	0.00150852	0.00178649	0.000125182	0.818045	0.219195	0.127126	0.613448	0.737625	0.777124	0.0691998
	460	0.823726	0.193202	0.106663	0.567	0.708049	0.8	0.06	0.00179071	0.000420004	0.000231876	0.00123261	0.00153924	0.00173913	0.000130435	0.801218	0.227045	0.131407	0.623104	0.752647	0.756522	0.0721032
	461	0.808307	0.200621	0.110629	0.578	0.723594	0.78	0.062602	0.00175338	0.000435187	0.000239976	0.0012538	0.00156962	0.00169197	0.000135796	0.784514	0.235252	0.135997	0.633815	0.767503	0.736009	0.0750669
	462	0.792431	0.208315	0.114828	0.588	0.739105	0.76	0.0652775	0.00171522	0.000450898	0.000248545	0.00127273	0.00159979	0.00164502	0.000141293	0.767441	0.243746	0.140854	0.643385	0.782258	0.715584	0.0781058
	463	0.775569	0.216212	0.119217	0.599	0.75456	0.74	0.0680421	0.0016751	0.000466981	0.000257488	0.00129374	0.00162972	0.00159827	0.000146959	0.749488	0.252439	0.145922	0.654005	0.79689	0.695248	0.0812378
	464	0.757244	0.224231	0.12374	0.61	0.769938	0.72	0.0709111	0.00163199	0.000483256	0.000266681	0.00131466	0.00165935	0.00155172	0.000152826	0.730203	0.261238	0.151131	0.66458	0.811379	0.675	0.0844807
	465	0.737043	0.232275	0.128336	0.62	0.785216	0.7	0.0739	0.00158504	0.000499516	0.000275991	0.00133333	0.00168864	0.00150538	0.000158925	0.709195	0.270027	0.156408	0.674022	0.825699	0.654839	0.0878522
	466	0.71473	0.240257	0.132947	0.631	0.800683	0.684	0.077016	0.00153376	0.000515573	0.000285294	0.00135408	0.0017182	0.00146781	0.00016527	0.686249	0.278707	0.16168	0.684508	0.840157	0.638498	0.0913601
	467	0.690558	0.24816	0.13757	0.642	0.816354	0.668	0.0802664	0.00147871	0.000531392	0.000294582	0.00137473	0.00174808	0.00143041	0.000171877	0.66162	0.287259	0.166943	0.69495	0.854766	0.622227	0.095012
	468	0.66489	0.255987	0.142218	0.653	0.831798	0.652	0.0836668	0.00142071	0.000546981	0.000303885	0.0013953	0.00177735	0.00139316	0.000178775	0.635667	0.295686	0.172215	0.705347	0.869076	0.606026	0.0988254
	469	0.638078	0.263744	0.146905	0.664	0.846587	0.636	0.0872328	0.00136051	0.000562354	0.00031323	0.00141578	0.00180509	0.00135608	0.000185997	0.608732	0.303996	0.177511	0.715699	0.882642	0.589893	0.102818
	470	0.610456	0.271441	0.151651	0.676	0.860291	0.62	0.09098	0.00129884	0.000577534	0.000322662	0.0014383	0.00183041	0.00131915	0.000193574	0.581142	0.312202	0.182856	0.727083	0.895021	0.57383	0.107006
	471	0.582346	0.279097	0.156475	0.687	0.872925	0.606	0.0949176	0.0012364	0.000592563	0.000332219	0.0014586	0.00185334	0.00128662	0.000201523	0.553205	0.320326	0.188272	0.737346	0.906237	0.559682	0.1114
	472	0.554065	0.286755	0.161404	0.699	0.88487	0.592	0.0990458	0.00117387	0.000607532	0.000341958	0.00148093	0.00187472	0.00125424	0.000209843	0.525224	0.328418	0.193792	0.748636	0.916692	0.545593	0.115999
	473	0.525903	0.294476	0.166464	0.71	0.896242	0.578	0.103367	0.00111185	0.000622571	0.000351932	0.00150106	0.0018948	0.00122199	0.000218536	0.497474	0.336548	0.199444	0.758809	0.92651	0.531564	0.120805
	474	0.498108	0.302323	0.17169	0.722	0.907158	0.564	0.107885	0.00105086	0.000637812	0.000362215	0.00152321	0.00191384	0.00118987	0.000227605	0.470187	0.344787	0.205272	0.770006	0.935816	0.517595	0.125818
	475	0.470894	0.310372	0.177116	0.734	0.917734	0.55	0.1126	0.000991356	0.000653415	0.000372876	0.00154526	0.00193207	0.00115789	0.000237053	0.443563	0.353222	0.211313	0.781156	0.944733	0.503684	0.131041
	476	0.44445	0.318692	0.182777	0.745	0.928345	0.53	0.117532	0.000933718	0.000669521	0.000383985	0.00156513	0.0019503	0.00111345	0.000246916	0.417774	0.361928	0.217609	0.791197	0.953648	0.484349	0.136493
	477	0.418992	0.327307	0.188685	0.757	0.93895	0.51	0.122674	0.00087839	0.000686178	0.000395566	0.001587	0.00196845	0.00106918	0.000257179	0.393018	0.370933	0.224172	0.802256	0.96252	0.465094	0.142166
	478	0.394699	0.336232	0.194845	0.769	0.949035	0.49	0.127993	0.00082573	0.000703414	0.000407626	0.00160879	0.00198543	0.0010251	0.000267767	0.369457	0.38025	0.231006	0.813268	0.970823	0.445921	0.14802
	479	0.371707	0.34548	0.201261	0.781	0.958091	0.47	0.133453	0.000776006	0.000721253	0.000420169	0.00163048	0.00200019	0.000981211	0.000278607	0.347209	0.389893	0.238115	0.824235	0.978041	0.426827	0.154012
	480	0.350108	0.355066	0.20794	0.793	0.965605	0.45	0.13902	0.000729392	0.000739721	0.000433208	0.00165208	0.00201168	0.0009375	0.000289625	0.326352	0.399877	0.245504	0.835155	0.983658	0.407813	0.160102
	481	0.329904	0.364985	0.214875	0.805	0.971976	0.44	0.144676	0.000685871	0.000758805	0.000446726	0.0016736	0.00202074	0.000914761	0.000300783	0.30688	0.410193	0.253165	0.846031	0.988089	0.397921	0.16627
	482	0.310864	0.375142	0.222022	0.817	0.977833	0.43	0.150469	0.000644946	0.000778303	0.000460627	0.00169502	0.0020287	0.000892116	0.000312177	0.288568	0.420733	0.261043	0.856861	0.991981	0.388071	0.172569
	483	0.292741	0.38541	0.229316	0.828	0.983006	0.42	0.156462	0.000606089	0.00079795	0.000474774	0.00171429	0.00203521	0.000869565	0.000323938	0.271183	0.431354	0.26906	0.8666	0.995164	0.378261	0.17907
	484	0.275338	0.395646	0.236684	0.84	0.987325	0.41	0.162718	0.00056888	0.00081745	0.000489017	0.00173554	0.00203993	0.000847107	0.000336194	0.254534	0.441896	0.277132	0.877343	0.997472	0.368492	0.185845
	485	0.258497	0.405688	0.244046	0.851	0.990621	0.4	0.1693	0.000532984	0.00083647	0.000503188	0.00175464	0.00204252	0.000824742	0.000349072	0.238473	0.452177	0.285162	0.886999	0.998738	0.358763	0.192964
	486	0.242158	0.415435	0.251347	0.862	0.993343	0.364	0.176243	0.000498267	0.000854805	0.000517175	0.00177366	0.00204392	0.000748971	0.00036264	0.22294	0.462088	0.293089	0.896616	0.999422	0.325802	0.200464
	487	0.226504	0.425064	0.258695	0.873	0.995887	0.328	0.183558	0.000465101	0.000872821	0.000531201	0.00179261	0.00204494	0.000673511	0.000376916	0.2081	0.471828	0.301038	0.906193	0.999924	0.292977	0.208356
	488	0.211726	0.434851	0.266252	0.884	0.998008	0.292	0.191274	0.000433865	0.000891088	0.000545598	0.00181148	0.0020451	0.000598361	0.000391954	0.194124	0.481703	0.309197	0.915731	1	0.260287	0.216669
	489	0.19796	0.445097	0.274202	0.894	0.999461	0.256	0.199418	0.000404826	0.000910219	0.00056074	0.00182822	0.00204389	0.000523517	0.000407808	0.181132	0.492044	0.317778	0.924196	0.999408	0.22773	0.225433
	490	0.185297	0.456137	0.282752	0.904	1	0.22	0.20802	0.000378157	0.000930892	0.000577045	0.0018449	0.00204082	0.00044898	0.000424531	0.169199	0.50322	0.327018	0.932626	0.997906	0.195306	0.234677
	491	0.173751	0.468236	0.292071	0.914	0.999561	0.208	0.21712	0.000353872	0.000953637	0.000594849	0.00186151	0.00203577	0.000423625	0.000442199	0.158333	0.515515	0.337108	0.941023	0.995437	0.184277	0.244444
	492	0.163149	0.481255	0.302094	0.923	0.998365	0.196	0.226735	0.000331604	0.000978161	0.000614012	0.00187602	0.0020292	0.000398374	0.000460842	0.14837	0.528772	0.347968	0.948357	0.992225	0.173293	0.25475
	493	0.153311	0.494927	0.312673	0.932	0.99659	0.184	0.236857	0.000310976	0.00100391	0.000634225	0.00189047	0.00202148	0.000373225	0.00048044	0.13914	0.542691	0.359423	0.955662	0.988452	0.162353	0.265583
	494	0.144086	0.508947	0.323637	0.941	0.994416	0.172	0.247481	0.000291672	0.00103026	0.000655136	0.00190486	0.00201299	0.000348178	0.000500974	0.130503	0.556934	0.371273	0.962937	0.984299	0.151457	0.276934
	495	0.135351	0.52297	0.334786	0.949	0.992022	0.16	0.2586	0.000273436	0.00105651	0.000676335	0.00191717	0.00200408	0.000323232	0.000522424	0.122344	0.571123	0.383287	0.969162	0.979945	0.140606	0.288792
	496	0.127011	0.536701	0.345943	0.957	0.988792	0.148	0.270185	0.000256071	0.00108206	0.000697466	0.00192944	0.00199353	0.000298387	0.000544728	0.114574	0.584937	0.395262	0.975362	0.974786	0.129798	0.301121
	497	0.119017	0.550195	0.357126	0.964	0.98422	0.136	0.282294	0.000239471	0.00110703	0.000718563	0.00193964	0.00198032	0.000273642	0.000567996	0.107147	0.598437	0.407219	0.980519	0.968326	0.119034	0.313983
	498	0.111333	0.563616	0.368416	0.97	0.978657	0.124	0.29505	0.00022356	0.00113176	0.000739791	0.00194779	0.00196517	0.000248996	0.000592471	0.100028	0.611804	0.419249	0.984641	0.960919	0.108313	0.327513
	499	0.103934	0.57715	0.379907	0.976	0.972451	0.112	0.308578	0.000208285	0.00115661	0.000761337	0.00195591	0.0019488	0.000224449	0.000618393	0.0931929	0.62524	0.431459	0.988746	0.952912	0.0976353	0.341842
	500	0.096799	0.591003	0.391705	0.982	0.965952	0.1	0.323	0.000193598	0.00118201	0.00078341	0.001964	0.0019319	0.0002	0.000646	0.0866216	0.638966	0.443968	0.992835	0.944651	0.087	0.357103
	501	0.0899169	0.60535	0.403905	0.986	0.958844	0.0958866	0.338402	0.000179475	0.00120828	0.000806198	0.00196806	0.00191386	0.00019139	0.000675453	0.0803025	0.653171	0.456882	0.994889	0.935828	0.0832548	0.373385
	502	0.0832878	0.62016	0.4165	0.99	0.950716	0.0917731	0.354686	0.000165912	0.00123538	0.000829681	0.00197211	0.00189386	0.000182815	0.000706545	0.0742341	0.667818	0.47019	0.996935	0.926047	0.0795245	0.390572
	503	0.0769157	0.635343	0.429453	0.994	0.941778	0.0876597	0.371699	0.000152914	0.00126311	0.000853783	0.00197614	0.00187232	0.000174274	0.000738963	0.0684183	0.682808	0.483849	0.998973	0.915517	0.0758091	0.408493
	504	0.0708052	0.650796	0.44272	0.997	0.932236	0.0835463	0.389288	0.000140487	0.00129126	0.000878413	0.00197817	0.00184967	0.000165766	0.000772396	0.0628579	0.698028	0.497807	1	0.904443	0.0721084	0.426974
	505	0.0649614	0.666404	0.456252	0.998	0.922299	0.0794328	0.4073	0.000128636	0.00131961	0.000903469	0.00197624	0.00182633	0.000157293	0.000806535	0.0575559	0.713353	0.512007	0.999021	0.89303	0.0684223	0.445846
	506	0.0594049	0.682055	0.469997	1	0.911832	0.0761654	0.42563	0.000117401	0.00134793	0.000928848	0.00197628	0.00180204	0.000150525	0.000841166	0.0525288	0.728664	0.526389	0.999045	0.881151	0.0654782	0.464989
	507	0.0542076	0.697672	0.483926	1	0.900602	0.072898	0.44431	0.000106918	0.00137608	0.000954489	0.00197239	0.00177634	0.000143783	0.00087635	0.0478385	0.743878	0.54092	0.997074	0.868582	0.0625456	0.484439
	508	0.0494281	0.713186	0.498012	1	0.888663	0.0696306	0.463394	9.72994e-05	0.00140391	0.000980339	0.0019685	0.00174934	0.000137068	0.000912194	0.0435347	0.758922	0.55557	0.995111	0.85538	0.0596246	0.504253
	509	0.0450993	0.728526	0.512227	0.998	0.876073	0.0663632	0.48294	8.86037e-05	0.00143129	0.00100634	0.00196071	0.00172117	0.000130379	0.000948801	0.039644	0.773723	0.570305	0.99117	0.841605	0.0567151	0.524489
	510	0.0412337	0.743612	0.526538	0.997	0.862888	0.0630957	0.503	8.08504e-05	0.00145806	0.00103243	0.0019549	0.00169194	0.000123717	0.000986275	0.0361749	0.788196	0.585089	0.988235	0.827313	0.0538169	0.545204
	511	0.0378142	0.758396	0.540923	0.994	0.848801	0.0605003	0.523569	7.40004e-05	0.00148414	0.00105856	0.00194521	0.00166106	0.000118396	0.0010246	0.03311	0.802294	0.599897	0.983334	0.812215	0.0515022	0.566389
	512	0.0347627	0.772966	0.555406	0.99	0.833678	0.0579049	0.544512	6.78959e-05	0.0015097	0.00108478	0.00193359	0.00162828	0.000113096	0.0010635	0.0303787	0.81611	0.614756	0.977464	0.796185	0.0491966	0.587894
	513	0.0320029	0.787457	0.570025	0.986	0.817832	0.0553095	0.56569	6.23838e-05	0.001535	0.00111116	0.00192203	0.00159421	0.000107816	0.00110271	0.0279124	0.829789	0.629708	0.971617	0.779529	0.0468999	0.609569
	514	0.0294746	0.802017	0.584828	0.981	0.801579	0.0527141	0.586965	5.73436e-05	0.00156034	0.0011378	0.00190856	0.00155949	0.000102557	0.00114196	0.0256573	0.843488	0.644804	0.964809	0.762551	0.0446121	0.631264
	515	0.02713	0.816808	0.599867	0.975	0.785233	0.0501187	0.6082	5.26796e-05	0.00158603	0.00116479	0.0018932	0.00152472	9.73179e-05	0.00118097	0.0235705	0.857375	0.660101	0.957046	0.745551	0.0423333	0.652831
	516	0.0249376	0.831919	0.615162	0.968	0.768718	0.0480571	0.629346	4.83287e-05	0.00161225	0.00119217	0.00187597	0.00148976	9.3134e-05	0.00121966	0.0216237	0.871545	0.67562	0.948333	0.728456	0.0405133	0.674219
	517	0.0228931	0.847096	0.630569	0.961	0.751807	0.0459955	0.650307	4.42807e-05	0.00163848	0.00121967	0.0018588	0.00145417	8.89662e-05	0.00125785	0.0198125	0.885728	0.691201	0.939655	0.711052	0.0387003	0.695327
	518	0.0209956	0.861972	0.645883	0.953	0.734593	0.0439339	0.670875	4.0532e-05	0.00166404	0.00124688	0.00183977	0.00141813	8.48145e-05	0.00129513	0.0181353	0.899542	0.706621	0.930033	0.69343	0.0368943	0.715935
	519	0.0192427	0.876152	0.66088	0.944	0.717169	0.0418723	0.690842	3.70765e-05	0.00168815	0.00127337	0.00181888	0.00138183	8.06788e-05	0.0013311	0.0165892	0.912579	0.721635	0.919475	0.675678	0.0350953	0.735822
	520	0.0176298	0.889214	0.675313	0.935	0.699628	0.0398107	0.71	3.39035e-05	0.00171003	0.00129868	0.00179808	0.00134544	7.65591e-05	0.00136538	0.0151694	0.924403	0.735977	0.908958	0.657884	0.0333032	0.754773
	521	0.0161501	0.900812	0.688975	0.925	0.681888	0.0381731	0.728185	3.09983e-05	0.00172901	0.00132241	0.00177543	0.00130881	7.3269e-05	0.00139767	0.0138696	0.934662	0.749425	0.89751	0.639972	0.031872	0.772619
	522	0.0147911	0.911006	0.701886	0.915	0.663881	0.0365355	0.745464	2.83354e-05	0.00174522	0.00134461	0.00175287	0.0012718	6.99915e-05	0.00142809	0.0126781	0.943429	0.762006	0.886107	0.621878	0.0304463	0.789437
	523	0.0135407	0.919968	0.71414	0.904	0.645724	0.034898	0.761969	2.58904e-05	0.00175902	0.00136547	0.00172849	0.00123465	6.67265e-05	0.00145692	0.0115842	0.950888	0.773827	0.87378	0.603714	0.029026	0.805373
	524	0.0123884	0.92789	0.725841	0.892	0.627533	0.0332604	0.777837	2.3642e-05	0.00177078	0.00138519	0.00170229	0.00119758	6.3474e-05	0.00148442	0.0105781	0.957246	0.785005	0.860536	0.585587	0.0276112	0.820576
	525	0.0113252	0.934977	0.737108	0.88	0.609422	0.0316228	0.7932	2.15718e-05	0.00178091	0.00140402	0.00167619	0.0011608	6.02339e-05	0.00151086	0.00965188	0.96272	0.795672	0.847342	0.567603	0.0262017	0.835189
	526	0.0103437	0.941414	0.748046	0.867	0.591339	0.030322	0.80811	1.96648e-05	0.00178976	0.00142214	0.00164829	0.00112422	5.76464e-05	0.00153633	0.00879864	0.967505	0.805944	0.833237	0.549714	0.0250762	0.849271
	527	0.00944092	0.947279	0.758684	0.854	0.573207	0.0290212	0.822496	1.79145e-05	0.00179749	0.00143963	0.00162049	0.00108768	5.50687e-05	0.00156071	0.00801547	0.971685	0.815855	0.819186	0.531847	0.0239549	0.862749
	528	0.00861365	0.952622	0.769032	0.84	0.555105	0.0277204	0.836307	1.63137e-05	0.00180421	0.0014565	0.00159091	0.00105134	5.25008e-05	0.00158391	0.00729926	0.975315	0.825416	0.804231	0.514076	0.0228379	0.875574
	529	0.00785831	0.957498	0.779099	0.826	0.537112	0.0264196	0.849492	1.4855e-05	0.00181002	0.00147278	0.00156144	0.00101533	4.99426e-05	0.00160584	0.00664659	0.978454	0.83464	0.789332	0.496472	0.021725	0.887697
	530	0.00717089	0.961962	0.7889	0.811	0.519309	0.0251189	0.862	1.353e-05	0.00181502	0.00148849	0.00153019	0.000979828	4.73941e-05	0.00162642	0.00605373	0.981161	0.843546	0.773536	0.479111	0.0206164	0.899069
	531	0.00654648	0.96608	0.798472	0.796	0.501645	0.0240856	0.873811	1.23286e-05	0.00181936	0.00150371	0.00149906	0.000944718	4.5359e-05	0.00164559	0.00551619	0.983506	0.852173	0.757799	0.461942	0.0197312	0.909671
	532	0.00597777	0.969966	0.807945	0.781	0.484067	0.0230524	0.884962	1.12364e-05	0.00182324	0.00151869	0.00146805	0.0009099	4.33315e-05	0.00166346	0.00502751	0.985606	0.860662	0.742121	0.444918	0.0188492	0.919548
	533	0.00545794	0.973743	0.817478	0.765	0.466643	0.0220191	0.895494	1.024e-05	0.00182691	0.00153373	0.00143527	0.000875503	4.13117e-05	0.0016801	0.0045817	0.987587	0.869183	0.725554	0.428098	0.0179706	0.928745
	534	0.00498125	0.977539	0.827239	0.749	0.449442	0.0209859	0.905443	9.32818e-06	0.0018306	0.00154914	0.00140262	0.000841652	3.92994e-05	0.00169559	0.00417371	0.98958	0.877914	0.709048	0.411546	0.0170952	0.937306
	535	0.00454287	0.981481	0.837403	0.733	0.432533	0.0199526	0.91485	8.49135e-06	0.00183454	0.00156524	0.00137009	0.000808473	3.72946e-05	0.00171	0.00379929	0.991714	0.88704	0.692605	0.395322	0.0162232	0.945274
	536	0.00413908	0.985629	0.848078	0.717	0.415862	0.0191319	0.923735	7.72216e-06	0.00183886	0.00158224	0.00133769	0.000775862	3.56938e-05	0.00172339	0.00345513	0.994047	0.896672	0.676223	0.379376	0.0155268	0.952673
	537	0.00376794	0.989754	0.859064	0.7	0.399372	0.0183111	0.932092	7.01665e-06	0.00184312	0.00159975	0.00130354	0.000743709	3.4099e-05	0.00173574	0.00313946	0.996348	0.906596	0.65896	0.363655	0.0148331	0.959502
	538	0.00342783	0.993551	0.870068	0.683	0.383136	0.0174904	0.939923	6.37143e-06	0.00184675	0.00161723	0.00126952	0.000712149	3.25101e-05	0.00174707	0.00285077	0.998312	0.916502	0.641762	0.348222	0.0141419	0.965764
	539	0.00311696	0.996714	0.880779	0.667	0.367224	0.0166697	0.947225	5.78286e-06	0.00184919	0.0016341	0.00123748	0.000681306	3.0927e-05	0.00175738	0.00258743	0.999632	0.926063	0.625565	0.333141	0.0134533	0.971462
	540	0.00283352	0.998931	0.890871	0.65	0.351707	0.0158489	0.954	5.24726e-06	0.00184987	0.00164976	0.0012037	0.000651309	2.93499e-05	0.00176667	0.00234778	1	0.934939	0.608492	0.318473	0.0127672	0.976598
	541	0.00257556	0.999942	0.900057	0.633	0.336537	0.015197	0.960256	4.76074e-06	0.00184832	0.00166369	0.00117006	0.000622065	2.80906e-05	0.00177497	0.0021301	0.999162	0.942834	0.591482	0.304173	0.0122194	0.981186
	542	0.00234084	0.999692	0.908253	0.616	0.321647	0.0145451	0.966007	4.31889e-06	0.00184445	0.00167574	0.00113653	0.000593445	2.68359e-05	0.0017823	0.0019324	0.997069	0.949664	0.574535	0.290179	0.0116736	0.985241
	543	0.00212722	0.998178	0.915433	0.599	0.307085	0.0138931	0.971261	3.91753e-06	0.00183827	0.00168588	0.00110313	0.000565534	2.55859e-05	0.00178869	0.00175282	0.993725	0.955409	0.557651	0.276531	0.0111299	0.988775
	544	0.00193276	0.995405	0.921575	0.581	0.292899	0.0132412	0.976023	3.55287e-06	0.00182979	0.00169407	0.00106801	0.000538417	2.43404e-05	0.00179416	0.00158966	0.989143	0.960051	0.539899	0.263272	0.0105881	0.991796
	545	0.00175573	0.991383	0.92666	0.564	0.279135	0.0125893	0.9803	3.22152e-06	0.00181905	0.00170029	0.00103486	0.000512174	2.30995e-05	0.00179872	0.00144141	0.983339	0.963577	0.52314	0.25044	0.0100483	0.994315
	546	0.00159455	0.986199	0.930744	0.548	0.265737	0.0120714	0.984092	2.92042e-06	0.00180623	0.00170466	0.00100366	0.000486698	2.21088e-05	0.00180237	0.00130669	0.976405	0.966051	0.507368	0.237983	0.00961733	0.996333
	547	0.00144783	0.980229	0.93416	0.531	0.252648	0.0115536	0.987418	2.64686e-06	0.00179201	0.00170779	0.00097075	0.000461879	2.11217e-05	0.00180515	0.00118428	0.96872	0.967824	0.49073	0.225847	0.00918793	0.997873
	548	0.0013143	0.973906	0.937318	0.514	0.239917	0.0110357	0.990313	2.39836e-06	0.0017772	0.00171043	0.000937956	0.000437805	2.01381e-05	0.00180714	0.0010731	0.960715	0.969324	0.474152	0.214075	0.00876009	0.998972
	549	0.00119281	0.967653	0.940634	0.497	0.227592	0.0105179	0.992812	2.1727e-06	0.00176257	0.00171336	0.000905282	0.000414557	1.91582e-05	0.0018084	0.00097213	0.952808	0.970981	0.457635	0.202708	0.00833382	0.999668
	550	0.0010823	0.961876	0.944527	0.481	0.215722	0.01	0.99495	1.96782e-06	0.00174887	0.00171732	0.000874545	0.000392222	1.81818e-05	0.001809	0.000880462	0.945398	0.973227	0.442097	0.191786	0.00790909	1
	551	0.000981819	0.95682	0.949291	0.465	0.204238	0.00958866	0.996711	1.78189e-06	0.00173652	0.00172285	0.00084392	0.000370668	1.74023e-05	0.00180891	0.00079727	0.938722	0.976361	0.426616	0.181247	0.00756999	0.999952
	552	0.000890533	0.952151	0.95468	0.448	0.193075	0.00917731	0.998098	1.61328e-06	0.00172491	0.00172949	0.000811594	0.000349774	1.66256e-05	0.00180815	0.000721833	0.932449	0.980124	0.410274	0.17103	0.00723212	0.99953
	553	0.000807687	0.947398	0.960309	0.433	0.182288	0.00876597	0.999112	1.46056e-06	0.0017132	0.00173654	0.000783002	0.000329635	1.58517e-05	0.00180671	0.000653497	0.926116	0.984121	0.39582	0.161183	0.00689547	0.998735
	554	0.000732568	0.942105	0.965785	0.417	0.17193	0.00835463	0.999748	1.32232e-06	0.00170055	0.00174329	0.000752708	0.000310343	1.50806e-05	0.0018046	0.000591648	0.91928	0.987946	0.380506	0.15175	0.00656004	0.997567
	555	0.000664512	0.935829	0.970703	0.402	0.162056	0.00794328	1	1.19732e-06	0.00168618	0.00174901	0.000724324	0.000291993	1.43122e-05	0.0018018	0.000535717	0.911511	0.991188	0.366158	0.142777	0.00622582	0.996021
	556	0.000602887	0.928274	0.974756	0.386	0.152601	0.00761654	0.999857	1.08433e-06	0.00166956	0.00175316	0.000694245	0.000274462	1.36988e-05	0.0017983	0.000485162	0.902526	0.993536	0.350952	0.134205	0.00595898	0.994087
	557	0.000547062	0.919667	0.978055	0.372	0.143487	0.0072898	0.999305	9.82158e-07	0.00165111	0.00175593	0.000667864	0.000257607	1.30876e-05	0.00179408	0.000439447	0.892552	0.995109	0.337616	0.125963	0.00569311	0.991754
	558	0.000496461	0.910356	0.980819	0.357	0.134748	0.00696306	0.998325	8.89715e-07	0.00163146	0.00175774	0.000639785	0.000241484	1.24786e-05	0.00178911	0.000398086	0.881932	0.996132	0.323422	0.118079	0.00542819	0.989007
	559	0.000450571	0.900677	0.983271	0.343	0.126416	0.00663632	0.996899	8.0603e-07	0.00161123	0.00175898	0.000613596	0.000226147	1.18718e-05	0.00178336	0.000360643	0.870995	0.996836	0.310183	0.11058	0.00516422	0.985827
	560	0.000408931	0.890949	0.985636	0.329	0.118526	0.00630957	0.995	7.30234e-07	0.00159098	0.00176006	0.0005875	0.000211654	1.12671e-05	0.00177679	0.000326729	0.860049	0.99745	0.296991	0.103493	0.00490119	0.982192
	561	0.000371136	0.881386	0.988085	0.315	0.111007	0.00605003	0.9926	6.61561e-07	0.0015711	0.00176129	0.000561497	0.000197873	1.07844e-05	0.00176934	0.000296003	0.849301	0.998146	0.283846	0.096755	0.0046912	0.978077
	562	0.000336838	0.871834	0.99056	0.302	0.103793	0.00579049	0.989743	5.99356e-07	0.00155131	0.00176256	0.000537367	0.000184685	1.03034e-05	0.00176111	0.00026817	0.838602	0.998865	0.271648	0.0903062	0.00448197	0.973526
	563	0.000305723	0.862059	0.992945	0.289	0.0969206	0.00553095	0.986444	5.43025e-07	0.00153119	0.00176367	0.000513321	0.00017215	9.82407e-06	0.00175212	0.000242966	0.827727	0.999492	0.259493	0.084177	0.00427347	0.968558
	564	0.000277504	0.85184	0.995124	0.276	0.0904259	0.00527141	0.982724	4.92028e-07	0.00151035	0.0017644	0.000489362	0.00016033	9.34648e-06	0.00174242	0.000220148	0.816464	0.999909	0.24738	0.078397	0.00406572	0.963194
	565	0.000251918	0.840969	0.996979	0.264	0.0843457	0.00501187	0.9786	4.45873e-07	0.00148844	0.00176456	0.000467257	0.000149284	8.87057e-06	0.00173204	0.000199497	0.804618	1	0.236206	0.0729962	0.0038587	0.957455
	566	0.000228725	0.829303	0.998411	0.252	0.0786198	0.00480571	0.974084	4.04108e-07	0.0014652	0.00176398	0.00044523	0.000138904	8.49066e-06	0.001721	0.00018081	0.792055	0.999667	0.225071	0.0679206	0.00369344	0.951352
	567	0.000207699	0.816911	0.999391	0.24	0.073175	0.00459955	0.969171	3.66312e-07	0.00144076	0.00176259	0.00042328	0.000129056	8.11208e-06	0.0017093	0.000163899	0.778843	0.998883	0.213975	0.0631052	0.00352876	0.944885
	568	0.000188638	0.80391	0.999912	0.229	0.0680288	0.00439339	0.963857	3.32109e-07	0.00141533	0.00176041	0.000403169	0.000119769	7.73484e-06	0.00169693	0.000148596	0.765099	0.997645	0.203809	0.0585639	0.00336466	0.938049
	569	0.000171357	0.790413	0.999965	0.218	0.0631984	0.00418723	0.958135	3.01155e-07	0.00138913	0.00175741	0.000383128	0.000111069	7.35893e-06	0.00168389	0.000134746	0.750931	0.995944	0.193678	0.05431	0.00320114	0.930842
	570	0.000155688	0.776526	0.999543	0.208	0.0587013	0.00398107	0.952	2.73137e-07	0.00136233	0.00175358	0.000364912	0.000102985	6.98434e-06	0.00167018	0.00012221	0.736443	0.993777	0.184469	0.0503569	0.00303819	0.923259
	571	0.00014148	0.762311	0.998615	0.197	0.0544832	0.00381731	0.94545	2.47776e-07	0.00133505	0.00174889	0.000345009	9.54172e-05	6.68531e-06	0.00165578	0.000110862	0.721696	0.991116	0.174408	0.0466565	0.00290811	0.915301
	572	0.000128596	0.747669	0.997051	0.188	0.0504889	0.00365355	0.938499	2.24818e-07	0.00130711	0.0017431	0.000328671	8.82673e-05	6.38733e-06	0.00164073	0.00010059	0.706597	0.987834	0.166149	0.0431604	0.00277849	0.906983
	573	0.000116912	0.732476	0.994701	0.178	0.0467344	0.0034898	0.931163	2.04035e-07	0.00127832	0.00173595	0.000310646	8.15609e-05	6.09039e-06	0.00162507	9.12914e-05	0.69103	0.983785	0.157037	0.0398812	0.00264932	0.898323
	574	0.000106316	0.716622	0.991416	0.169	0.0432357	0.00332604	0.923458	1.8522e-07	0.00124847	0.00172721	0.000294425	7.53235e-05	5.79449e-06	0.00160881	8.28728e-05	0.674895	0.978828	0.148837	0.0368312	0.0025206	0.889337
	575	9.67045e-05	0.700013	0.987057	0.16	0.0400089	0.00316228	0.9154	1.68182e-07	0.00121741	0.00171662	0.000278261	6.95807e-05	5.49961e-06	0.001592	7.52496e-05	0.658107	0.97283	0.140665	0.0340232	0.00239233	0.880044
	576	8.79858e-05	0.682647	0.981599	0.152	0.0370102	0.0030322	0.907006	1.52753e-07	0.00118515	0.00170416	0.000263889	6.42538e-05	5.26424e-06	0.00157466	6.83464e-05	0.640666	0.965771	0.1334	0.0314184	0.00228994	0.870461
	577	8.00756e-05	0.664817	0.975451	0.144	0.0341903	0.00290212	0.898277	1.38779e-07	0.0011522	0.00169056	0.000249567	5.92553e-05	5.02967e-06	0.00155681	6.2094e-05	0.622852	0.958059	0.12616	0.0289743	0.00218791	0.860589
	578	7.28979e-05	0.646858	0.96912	0.136	0.0315562	0.00277204	0.889205	1.26121e-07	0.00111913	0.00167668	0.000235294	5.45955e-05	4.79592e-06	0.00153842	5.64303e-05	0.604978	0.950194	0.118945	0.0266958	0.00208623	0.850424
	579	6.63837e-05	0.629072	0.963093	0.128	0.0291153	0.00264196	0.879782	1.14652e-07	0.00108648	0.00166337	0.000221071	5.02855e-05	4.56298e-06	0.00151948	5.12989e-05	0.587327	0.942654	0.111755	0.0245883	0.0019849	0.839958
	580	6.04705e-05	0.611728	0.957841	0.121	0.0268747	0.00251189	0.87	1.04259e-07	0.0010547	0.00165145	0.000208621	4.63357e-05	4.33084e-06	0.0015	4.66489e-05	0.570149	0.935897	0.105461	0.0226569	0.00188391	0.829187
	581	5.5102e-05	0.594998	0.953664	0.114	0.0248014	0.00240856	0.859861	9.48399e-08	0.00102409	0.00164142	0.000196213	4.26874e-05	4.14554e-06	0.00147997	4.24343e-05	0.553602	0.930211	0.0991891	0.020873	0.00180331	0.818114
	582	5.02269e-05	0.578783	0.950236	0.108	0.0228597	0.00230524	0.849392	8.63005e-08	0.000994473	0.00163271	0.000185567	3.92778e-05	3.96089e-06	0.00145944	3.86135e-05	0.53759	0.925275	0.0938072	0.0192058	0.00172299	0.806764
	583	4.57988e-05	0.562935	0.947086	0.102	0.0210534	0.00220191	0.838622	7.85571e-08	0.000965583	0.0016245	0.000174957	3.61122e-05	3.77686e-06	0.00143846	3.51488e-05	0.521973	0.920626	0.0884437	0.0176579	0.00164294	0.795168
	584	4.17759e-05	0.547321	0.943752	0.0956	0.0193864	0.00209859	0.827581	7.15341e-08	0.000937193	0.00161601	0.000163699	3.31959e-05	3.59347e-06	0.00141709	3.20065e-05	0.506626	0.915814	0.0827524	0.0162319	0.00156316	0.783356
	585	3.81202e-05	0.531825	0.939781	0.0899	0.0178624	0.00199526	0.8163	6.51627e-08	0.000909103	0.00160646	0.000153675	3.0534e-05	3.4107e-06	0.00139538	2.91558e-05	0.491441	0.910402	0.0776854	0.0149303	0.00148366	0.771357
	586	3.47974e-05	0.516354	0.934826	0.0845	0.0164578	0.00191319	0.804795	5.93812e-08	0.00088115	0.00159527	0.000144198	2.8085e-05	3.26483e-06	0.00137337	2.6569e-05	0.47633	0.904057	0.0728945	0.0137328	0.0014202	0.759187
	587	3.17763e-05	0.50087	0.928917	0.0793	0.015147	0.00183111	0.793082	5.41334e-08	0.000853271	0.00158248	0.000135094	2.58041e-05	3.11945e-06	0.00135108	2.42209e-05	0.461259	0.896812	0.0682921	0.0126175	0.00135696	0.746864
	588	2.90288e-05	0.48535	0.922177	0.0745	0.0139314	0.00174904	0.781192	4.93687e-08	0.000825425	0.00156833	0.000126701	2.36929e-05	2.97456e-06	0.00132856	2.20891e-05	0.446207	0.88879	0.0640493	0.0115852	0.00129393	0.734416
	589	2.65294e-05	0.469777	0.914729	0.0699	0.012812	0.00166697	0.769155	4.50414e-08	0.000797584	0.00155302	0.000118676	2.17521e-05	2.83016e-06	0.00130587	2.01529e-05	0.431156	0.880115	0.0599925	0.0106362	0.00123112	0.721871
	590	2.42549e-05	0.454142	0.906693	0.0655	0.0117901	0.00158489	0.757	4.111e-08	0.000769732	0.00153677	0.000111017	1.99832e-05	2.68626e-06	0.00128305	1.83939e-05	0.4161	0.870905	0.0561209	0.00977128	0.00116852	0.70926
	591	2.21847e-05	0.438454	0.89817	0.0613	0.0108488	0.0015197	0.744754	3.75376e-08	0.000741885	0.00151975	0.000103723	1.83567e-05	2.5714e-06	0.00126016	1.67954e-05	0.401047	0.861258	0.0524334	0.00897594	0.00111856	0.696605
	592	2.02996e-05	0.422778	0.889188	0.0574	0.00997112	0.00145451	0.732422	3.42899e-08	0.000714152	0.00150201	9.69595e-05	1.68431e-05	2.45694e-06	0.0012372	1.53423e-05	0.386055	0.851205	0.0490146	0.00823584	0.00106877	0.683914
	593	1.85826e-05	0.407188	0.879759	0.0537	0.0091585	0.00138931	0.720004	3.13366e-08	0.000686658	0.00148357	9.05565e-05	1.54444e-05	2.34285e-06	0.00121417	1.40209e-05	0.371192	0.840759	0.0457778	0.00755189	0.00101914	0.671184
	594	1.70182e-05	0.391752	0.869894	0.0502	0.00841242	0.00132412	0.707496	2.86502e-08	0.000659515	0.00146447	8.45118e-05	1.41623e-05	2.22916e-06	0.00119107	1.2819e-05	0.356519	0.829932	0.0427221	0.00692501	0.000969683	0.658414
	595	1.55924e-05	0.376527	0.859605	0.0469	0.0077343	0.00125893	0.6949	2.62057e-08	0.000632818	0.00144471	7.88235e-05	1.29988e-05	2.11584e-06	0.0011679	1.17252e-05	0.342088	0.818737	0.0398466	0.00635609	0.000920391	0.645605
	596	1.42924e-05	0.361559	0.848912	0.0438	0.00711255	0.00120714	0.682219	2.39805e-08	0.000606643	0.00142435	7.34899e-05	1.19338e-05	2.0254e-06	0.00114466	1.07296e-05	0.327938	0.807196	0.0371504	0.00583532	0.00088105	0.63276
	597	1.31066e-05	0.346856	0.837865	0.0409	0.00653476	0.00115536	0.669472	2.19541e-08	0.000580998	0.00140346	6.85092e-05	1.0946e-05	1.93527e-06	0.00112139	9.82293e-06	0.314075	0.795357	0.0346325	0.00535231	0.000841842	0.619897
	598	1.20248e-05	0.332422	0.826522	0.0382	0.0060011	0.00110357	0.656674	2.01084e-08	0.00055589	0.00138214	6.38796e-05	1.00353e-05	1.84544e-06	0.00109812	8.99709e-06	0.300502	0.783278	0.0322922	0.00490699	0.000802764	0.60703
	599	1.10373e-05	0.318261	0.81494	0.0356	0.00551174	0.00105179	0.643845	1.84262e-08	0.000531321	0.0013605	5.94324e-05	9.20157e-06	1.7559e-06	0.00107487	8.24445e-06	0.28722	0.771012	0.0300441	0.00449933	0.000763817	0.594177
	600	1.01356e-05	0.304378	0.803173	0.0332	0.00506686	0.001	0.631	1.68927e-08	0.000507297	0.00133862	5.53333e-05	8.44477e-06	1.66667e-06	0.00105167	7.55829e-06	0.274233	0.758613	0.0279719	0.00412927	0.000725	0.581352
	601	9.31202e-06	0.290784	0.791253	0.0309	0.00465869	0.001	0.618155	1.54942e-08	0.000483834	0.00131656	5.14143e-05	7.75156e-06	1.66389e-06	0.00102854	6.93258e-06	0.26155	0.746111	0.0259908	0.00379031	0.000723794	0.568571
	602	8.55941e-06	0.277506	0.779118	0.0287	0.00427946	0.001	0.605314	1.42183e-08	0.000460973	0.00129422	4.76744e-05	7.10874e-06	1.66113e-06	0.00100551	6.3617e-06	0.249192	0.733448	0.0241002	0.00347599	0.000722591	0.555835
	603	7.87141e-06	0.264575	0.766691	0.0267	0.00392939	0.001	0.592476	1.30537e-08	0.000438765	0.00127146	4.42786e-05	6.5164e-06	1.65837e-06	0.000982547	5.84064e-06	0.237186	0.720552	0.0223836	0.00318635	0.000721393	0.543143
	604	7.24221e-06	0.252012	0.7539	0.0249	0.00360872	0.001	0.579638	1.19904e-08	0.000417238	0.00124818	4.12252e-05	5.9747e-06	1.65563e-06	0.000959665	5.36488e-06	0.22555	0.707358	0.02084	0.00292147	0.000720199	0.530495
	605	6.66657e-06	0.239837	0.74068	0.0231	0.00331766	0.001	0.5668	1.10191e-08	0.000396425	0.00122426	3.81818e-05	5.48374e-06	1.65289e-06	0.00093686	4.93029e-06	0.214298	0.693805	0.0193015	0.0026814	0.000719008	0.517888
	606	6.1397e-06	0.228065	0.726995	0.0215	0.00305109	0.001	0.553961	1.01315e-08	0.000376345	0.00119966	3.54785e-05	5.0348e-06	1.65017e-06	0.000914127	4.53315e-06	0.203444	0.679863	0.017935	0.00246189	0.000717822	0.505322
	607	5.65727e-06	0.216703	0.712905	0.0199	0.00280374	0.001	0.541137	9.32005e-09	0.000357007	0.00117447	3.27842e-05	4.61901e-06	1.64745e-06	0.000891495	4.17007e-06	0.19299	0.665588	0.0165729	0.00225858	0.000716639	0.492811
	608	5.21535e-06	0.205754	0.698491	0.0185	0.0025756	0.001	0.528353	8.57788e-09	0.000338411	0.00114883	3.04276e-05	4.23618e-06	1.64474e-06	0.000869001	3.838e-06	0.182938	0.651058	0.0153817	0.00207138	0.000715461	0.480377
	609	4.81036e-06	0.195221	0.683829	0.0172	0.00236668	0.001	0.515632	7.89878e-09	0.00032056	0.00112287	2.8243e-05	3.88617e-06	1.64204e-06	0.000846687	3.53416e-06	0.173288	0.636345	0.0142773	0.00190024	0.000714286	0.468041
	610	4.43906e-06	0.185104	0.668991	0.0159	0.00217698	0.001	0.503	7.27715e-09	0.000303449	0.00109671	2.60656e-05	3.56882e-06	1.63934e-06	0.00082459	3.25602e-06	0.164038	0.621517	0.0131766	0.00174506	0.000713115	0.455826
	611	4.0985e-06	0.175398	0.654037	0.0148	0.00200317	0.001	0.490469	6.70786e-09	0.000287067	0.00107044	2.42226e-05	3.27851e-06	1.63666e-06	0.000802731	3.0013e-06	0.155182	0.60663	0.0122449	0.00160311	0.000711948	0.443743
	612	3.78599e-06	0.166091	0.638979	0.0137	0.0018419	0.001	0.47803	6.18626e-09	0.000271391	0.00104408	2.23856e-05	3.00964e-06	1.63399e-06	0.000781095	2.76792e-06	0.146708	0.591695	0.0113163	0.00147164	0.000710784	0.431783
	613	3.49911e-06	0.157169	0.623825	0.0127	0.00169317	0.001	0.465678	5.70817e-09	0.000256393	0.00101766	2.07178e-05	2.7621e-06	1.63132e-06	0.00075967	2.55401e-06	0.1386	0.57672	0.0104732	0.0013506	0.000709625	0.419939
	614	3.23563e-06	0.14862	0.608579	0.0118	0.00155692	0.001	0.453403	5.26976e-09	0.000242052	0.000991171	1.92182e-05	2.5357e-06	1.62866e-06	0.000738442	2.35785e-06	0.130848	0.561709	0.00971514	0.00123989	0.000708469	0.408204
	615	2.99354e-06	0.140431	0.593248	0.0109	0.00143314	0.001	0.4412	4.86754e-09	0.000228343	0.000964631	1.77236e-05	2.33031e-06	1.62602e-06	0.000717398	2.17789e-06	0.123437	0.546668	0.00895956	0.00113946	0.000707317	0.396572
	616		0.132591	0.577857	0.0101	0.00131972	0.001	0.42908	0	0.000215245	0.00093808	1.63961e-05	2.1424e-06	1.62338e-06	0.000696558	0	0.116357	0.531621	0.0082885	0.00104758	0.000706169	0.385052
	617		0.125092	0.562493	0.00932	0.00121451	0.001	0.417036	0	0.000202742	0.000911658	1.51053e-05	1.96841e-06	1.62075e-06	0.000675909	0	0.109598	0.516648	0.007636	0.000962502	0.000705024	0.373637
	618		0.117928	0.547248	0.00862	0.00111743	0.001	0.405032	0	0.000190822	0.000885515	1.39482e-05	1.80814e-06	1.61812e-06	0.000655392	0	0.103154	0.501832	0.00705106	0.000884133	0.000703883	0.362295
	619		0.111091	0.532209	0.00797	0.00102839	0.001	0.393032	0	0.000179468	0.000859788	1.28756e-05	1.66137e-06	1.61551e-06	0.000634947	0	0.0970167	0.487252	0.00650883	0.000812368	0.000702746	0.350993
	620		0.104573	0.517449	0.00737	0.000947313	0.001	0.381	0	0.000168666	0.000834595	1.18871e-05	1.52792e-06	1.6129e-06	0.000614516	0	0.0911772	0.472975	0.00600912	0.000747115	0.000701613	0.339699
	621		0.0983663	0.502993	0.00682	0.000872814	0.001	0.368918	0	0.0001584	0.000809973	1.09823e-05	1.4055e-06	1.61031e-06	0.000594071	0	0.0856274	0.459021	0.00555173	0.000687252	0.000700483	0.328398
	622		0.0924685	0.488692	0.0063	0.000803576	0.001	0.356827	0	0.000148663	0.000785678	1.01286e-05	1.29192e-06	1.60772e-06	0.000573677	0	0.080364	0.445253	0.00512018	0.000631717	0.000699357	0.317124
	623		0.0868759	0.474376	0.00582	0.00073962	0.001	0.344777	0	0.000139448	0.000761438	9.34189e-06	1.18719e-06	1.60514e-06	0.000553414	0	0.0753823	0.431516	0.00472248	0.000580506	0.000698234	0.305922
	624		0.0815834	0.459896	0.00538	0.00068097	0.001	0.332818	0	0.000130743	0.000737013	8.62179e-06	1.0913e-06	1.60256e-06	0.000533362	0	0.0706766	0.417674	0.00435846	0.000533616	0.000697115	0.294838
	625		0.0765841	0.445125	0.00497	0.000627648	0.001	0.321	0	0.000122535	0.0007122	7.952e-06	1.00424e-06	1.6e-06	0.0005136	0	0.0662395	0.403612	0.00401987	0.000491046	0.000696	0.283914
	626		0.0718683	0.430007	0.00459	0.000578753	0.001	0.309338	0	0.000114806	0.000686912	7.33227e-06	9.24526e-07	1.59744e-06	0.00049415	0	0.0620614	0.389281	0.00370658	0.000452069	0.000694888	0.273162
	627		0.0674186	0.414687	0.00424	0.000533358	0.001	0.29785	0	0.000107526	0.000661383	6.76236e-06	8.50651e-07	1.5949e-06	0.000475041	0	0.058126	0.374814	0.00341849	0.000415946	0.00069378	0.262598
	628		0.0632176	0.39934	0.00391	0.00049144	0.001	0.286594	0	0.000100665	0.000635892	6.22611e-06	7.82548e-07	1.59236e-06	0.000456359	0	0.0544173	0.360367	0.0031474	0.000382646	0.000692675	0.252272
	629		0.0592492	0.384122	0.00361	0.00045298	0.001	0.275624	0	9.41959e-05	0.000610687	5.73927e-06	7.20159e-07	1.58983e-06	0.000438195	0	0.0509202	0.346084	0.0029013	0.000352139	0.000691574	0.24223
	630		0.055499	0.369168	0.00334	0.000417955	0.001	0.265	0	8.80937e-05	0.000585981	5.30159e-06	6.63421e-07	1.5873e-06	0.000420635	0	0.0476215	0.332082	0.00268004	0.000324395	0.000690476	0.232523
	631		0.051955	0.35458	0.00308	0.000385789	0.001	0.254763	0	8.23376e-05	0.000561933	4.88114e-06	6.11393e-07	1.58479e-06	0.000403745	0	0.0445099	0.318454	0.0024675	0.000298955	0.000689382	0.223187
	632		0.0486103	0.340389	0.00284	0.000355905	0.001	0.24489	0	7.6915e-05	0.00053859	4.49367e-06	5.63141e-07	1.58228e-06	0.000387484	0	0.0415786	0.305226	0.00227163	0.000275361	0.000688291	0.214198
	633		0.0454591	0.326609	0.00262	0.000328289	0.001	0.235334	0	7.18153e-05	0.00051597	4.13902e-06	5.18624e-07	1.57978e-06	0.000371776	0	0.0388218	0.292406	0.00209234	0.000253594	0.000687204	0.205515
	634		0.0424945	0.313249	0.00242	0.000302926	0.001	0.226053	0	6.7026e-05	0.000494084	3.81703e-06	4.77801e-07	1.57729e-06	0.00035655	0	0.0362328	0.280003	0.00192957	0.000233632	0.00068612	0.197098
	635		0.0397097	0.300316	0.00224	0.000279801	0.001	0.217	0	6.2535e-05	0.000472939	3.52756e-06	4.40631e-07	1.5748e-06	0.000341732	0	0.033805	0.26802	0.00178324	0.000215457	0.000685039	0.188907
	636		0.0370952	0.287817	0.00206	0.000258544	0.001	0.208162	0	5.83258e-05	0.000452542	3.23899e-06	4.06516e-07	1.57233e-06	0.000327298	0	0.0315296	0.256461	0.00163736	0.000198776	0.000683962	0.180928
	637		0.0346347	0.275762	0.0019	0.000238785	0.001	0.199549	0	5.43716e-05	0.000432907	2.98273e-06	3.74859e-07	1.56986e-06	0.000313263	0	0.0293921	0.245334	0.00150782	0.000183296	0.000682889	0.173169
	638		0.0323125	0.264158	0.00176	0.000220508	0.001	0.191155	0	5.06466e-05	0.000414041	2.75862e-06	3.45624e-07	1.5674e-06	0.000299616	0	0.0273784	0.234642	0.00139453	0.000169001	0.000681818	0.165625
	639		0.0301151	0.253009	0.00162	0.000203699	0.001	0.182974	0	4.71285e-05	0.000395945	2.53521e-06	3.18778e-07	1.56495e-06	0.000286345	0	0.0254766	0.224387	0.00128159	0.000155874	0.000680751	0.158289
	640		0.0280314	0.242316	0.0015	0.000188341	0.001	0.175	0	4.37991e-05	0.000378619	2.34375e-06	2.94283e-07	1.5625e-06	0.000273437	0	0.0236768	0.214568	0.0011848	0.000143897	0.000679688	0.151154
	641		0.0260564	0.232061	0.00138	0.000174192	0.001	0.167223	0	4.06496e-05	0.00036203	2.15289e-06	2.7175e-07	1.56006e-06	0.000260879	0	0.0219743	0.205167	0.00108832	0.000132879	0.000678627	0.144212
	642		0.0242011	0.222158	0.00128	0.00016102	0.001	0.159646	0	3.76964e-05	0.00034604	1.99377e-06	2.5081e-07	1.55763e-06	0.00024867	0	0.0203778	0.196105	0.00100788	0.00012264	0.00067757	0.137463
	643		0.022476	0.212516	0.00118	0.000148821	0.001	0.152278	0	3.49549e-05	0.000330507	1.83515e-06	2.31448e-07	1.55521e-06	0.000236824	0	0.0188958	0.187302	0.000927698	0.000113172	0.000676516	0.130914
	644		0.020887	0.20306	0.00109	0.000137594	0.001	0.145126	0	3.24332e-05	0.000315311	1.69255e-06	2.13655e-07	1.5528e-06	0.000225351	0	0.0175327	0.17869	0.00085561	0.000104472	0.000675466	0.124572
	645		0.0194366	0.19373	0.00101	0.000127337	0.001	0.1382	0	3.01343e-05	0.000300357	1.56589e-06	1.97422e-07	1.55039e-06	0.000214264	0	0.0162899	0.170216	0.000791584	9.65341e-05	0.000674419	0.118443
	646		0.01812	0.184495	0.000928	0.000117891	0.001	0.1315	0	2.80495e-05	0.000285596	1.43653e-06	1.82494e-07	1.54799e-06	0.000203561	0	0.015163	0.161851	0.000726191	8.92347e-05	0.000673375	0.112527
	647		0.0169149	0.175402	0.000857	0.000109096	0.001	0.125025	0	2.61436e-05	0.0002711	1.32457e-06	1.68618e-07	1.5456e-06	0.000193238	0	0.0141326	0.153636	0.000669595	8.24499e-05	0.000672334	0.10682
	648		0.0157991	0.166509	0.000792	0.000100949	0.001	0.118779	0	2.43813e-05	0.000256958	1.22222e-06	1.55785e-07	1.54321e-06	0.000183301	0	0.01318	0.145621	0.000617854	7.61751e-05	0.000671296	0.101327
	649		0.0147543	0.157865	0.000732	9.34437e-05	0.001	0.112769	0	2.27339e-05	0.000243243	1.12789e-06	1.43981e-07	1.54083e-06	0.000173758	0	0.0122894	0.137849	0.000570167	7.0403e-05	0.000670262	0.0960521
	650		0.013766	0.149509	0.000677	8.65751e-05	0.001	0.107	0	2.11785e-05	0.000230014	1.04154e-06	1.33192e-07	1.53846e-06	0.000164615	0	0.0114486	0.130352	0.000526515	6.51277e-05	0.000669231	0.090998
	651		0.0128246	0.14147	0.000626	8.02405e-05	0.001	0.101476	0	1.96998e-05	0.000217312	9.61598e-07	1.23257e-07	1.5361e-06	0.000155877	0	0.0106493	0.123153	0.000486103	6.02696e-05	0.000668203	0.0861677
	652		0.0119304	0.13376	0.000579	7.43383e-05	0.001	0.0961886	0	1.82982e-05	0.000205153	8.88037e-07	1.14016e-07	1.53374e-06	0.000147529	0	0.00989158	0.116263	0.000448917	5.57508e-05	0.000667178	0.0815526
	653		0.011085	0.126383	0.000536	6.8865e-05	0.001	0.091123	0	1.69755e-05	0.000193542	8.20827e-07	1.05459e-07	1.53139e-06	0.000139545	0	0.00917658	0.109683	0.000414942	5.15669e-05	0.000666156	0.0771394
	654		0.0102892	0.119343	0.000496	6.38172e-05	0.001	0.0862649	0	1.57327e-05	0.000182482	7.5841e-07	9.75798e-08	1.52905e-06	0.000131903	0	0.00850476	0.103415	0.000383389	4.7714e-05	0.000665138	0.0729151
	655		0.00954315	0.112638	0.000459	5.91914e-05	0.001	0.0816	0	1.45697e-05	0.000171966	7.00763e-07	9.03685e-08	1.52672e-06	0.00012458	0	0.00787605	0.0974554	0.000354247	4.41879e-05	0.000664122	0.0688669
	656		0.00884609	0.106264	0.000425	5.49203e-05	0.001	0.0771206	0	1.34849e-05	0.000161988	6.47866e-07	8.372e-08	1.52439e-06	0.000117562	0	0.00728963	0.0918004	0.000327507	4.09369e-05	0.00066311	0.0649873
	657		0.008196	0.100208	0.000394	5.09374e-05	0.001	0.0728255	0	1.24749e-05	0.000152524	5.99696e-07	7.75303e-08	1.52207e-06	0.000110846	0	0.00674365	0.086437	0.000303156	3.79103e-05	0.0006621	0.0612745
	658		0.00759059	0.0944558	0.000365	4.72404e-05	0.001	0.0687101	0	1.15359e-05	0.00014355	5.54711e-07	7.17939e-08	1.51976e-06	0.000104423	0	0.00623603	0.0813514	0.000280416	3.51054e-05	0.000661094	0.0577239
	659		0.00702754	0.0889934	0.000338	4.38269e-05	0.001	0.0647698	0	1.06639e-05	0.000135043	5.12898e-07	6.65052e-08	1.51745e-06	9.82849e-05	0	0.00576469	0.0765305	0.000259279	3.25193e-05	0.000660091	0.0543311
	660		0.00650455	0.0838077	0.000313	4.06945e-05	0.001	0.061	0	9.85538e-06	0.000126981	4.74242e-07	6.16583e-08	1.51515e-06	9.24242e-05	0	0.0053276	0.0719619	0.000239737	3.01493e-05	0.000659091	0.0510913
	661		0.00601952	0.0788865	0.00029	3.7799e-05	0.001	0.0573962	0	9.10669e-06	0.000119344	4.38729e-07	5.71846e-08	1.51286e-06	8.68324e-05	0	0.00492287	0.0676338	0.000221785	2.79618e-05	0.000658094	0.0480002
	662		0.00557093	0.0742191	0.000269	3.50966e-05	0.001	0.053955	0	8.4153e-06	0.000112113	4.06344e-07	5.3016e-08	1.51057e-06	8.15031e-05	0	0.00454913	0.063536	0.000205414	2.59235e-05	0.0006571	0.0450542
	663		0.00515728	0.0697952	0.000249	3.25857e-05	0.001	0.0506738	0	7.7787e-06	0.000105272	3.75566e-07	4.91489e-08	1.5083e-06	7.6431e-05	0	0.00420499	0.0596588	0.000189855	2.40325e-05	0.000656109	0.0422504
	664		0.00477687	0.065605	0.000231	3.02647e-05	0.001	0.0475496	0	7.19408e-06	9.88027e-05	3.47892e-07	4.55794e-08	1.50602e-06	7.16109e-05	0	0.00388896	0.0559927	0.000175865	2.22871e-05	0.00065512	0.0395859
	665		0.00442794	0.0616384	0.000215	2.8132e-05	0.001	0.04458	0	6.65856e-06	9.26893e-05	3.23308e-07	4.23038e-08	1.50376e-06	6.70376e-05	0	0.00359947	0.0525282	0.000163438	2.06854e-05	0.000654135	0.0370578
	666		0.00410832	0.0578857	0.000199	2.61587e-05	0.001	0.0417587	0	6.16865e-06	8.69155e-05	2.98799e-07	3.92773e-08	1.5015e-06	6.27008e-05	0	0.00333463	0.049256	0.000151048	1.92056e-05	0.000653153	0.0346605
	667		0.0038147	0.0543366	0.000185	2.43158e-05	0.001	0.039085	0	5.71919e-06	8.14642e-05	2.77361e-07	3.64555e-08	1.49925e-06	5.85981e-05	0	0.00309167	0.0461667	0.000140211	1.78258e-05	0.000652174	0.0323926
	668		0.00354392	0.0509811	0.000172	2.26017e-05	0.001	0.0365638	0	5.30527e-06	7.6319e-05	2.57485e-07	3.38349e-08	1.49701e-06	5.47363e-05	0	0.00286791	0.0432509	0.000130163	1.65444e-05	0.000651198	0.0302578
	669		0.00329329	0.0478096	0.000159	2.10148e-05	0.001	0.0342005	0	4.92271e-06	7.14643e-05	2.37668e-07	3.14123e-08	1.49477e-06	5.11218e-05	0	0.00266111	0.0404997	0.000120145	1.53598e-05	0.000650224	0.0282597
	670		0.0030605	0.0448132	0.000148	1.95535e-05	0.001	0.032	0	4.56791e-06	6.68854e-05	2.20896e-07	2.91843e-08	1.49254e-06	4.77612e-05	0	0.00246931	0.0379047	0.000111666	1.42704e-05	0.000649254	0.026402
	671		0.00284369	0.0419831	0.000138	1.81982e-05	0.001	0.0299626	0	4.23799e-06	6.2568e-05	2.05663e-07	2.7121e-08	1.49031e-06	4.46537e-05	0	0.00229096	0.035458	0.000103966	1.32615e-05	0.000648286	0.0246842
	672		0.00264175	0.0393111	0.000128	1.69302e-05	0.001	0.0280766	0	3.93118e-06	5.84987e-05	1.90476e-07	2.51938e-08	1.4881e-06	4.17807e-05	0	0.00212511	0.0331519	9.62889e-05	1.23191e-05	0.000647321	0.023096
	673		0.00245374	0.0367892	0.000119	1.57493e-05	0.001	0.0263294	0	3.64597e-06	5.46645e-05	1.7682e-07	2.34016e-08	1.48588e-06	3.91224e-05	0	0.00197093	0.030979	8.93855e-05	1.14428e-05	0.00064636	0.0216265
	674		0.00227875	0.0344098	0.00011	1.46553e-05	0.001	0.024708	0	3.38093e-06	5.10531e-05	1.63205e-07	2.17438e-08	1.48368e-06	3.66588e-05	0	0.00182766	0.0289324	8.25027e-05	1.06321e-05	0.000645401	0.0202647
	675		0.00211596	0.032166	0.000103	1.3648e-05	0.001	0.0232	0	3.13476e-06	4.76533e-05	1.52593e-07	2.02193e-08	1.48148e-06	3.43704e-05	0	0.00169458	0.0270057	7.71381e-05	9.88669e-06	0.000644444	0.0189997
	676		0.00196456	0.0300509	9.54e-05	1.27143e-05	0.001	0.0218008	0	2.90615e-06	4.4454e-05	1.41124e-07	1.88081e-08	1.47929e-06	3.22497e-05	0	0.001571	0.0251926	7.13406e-05	9.19669e-06	0.000643491	0.0178273
	677		0.00182378	0.0280594	8.88e-05	1.18407e-05	0.001	0.0205011	0	2.69391e-06	4.14467e-05	1.31167e-07	1.749e-08	1.4771e-06	3.02823e-05	0	0.00145627	0.0234883	6.6307e-05	8.55213e-06	0.000642541	0.0167398
	678		0.00169287	0.0261861	8.26e-05	1.10269e-05	0.001	0.0192811	0	2.49686e-06	3.86226e-05	1.21829e-07	1.62639e-08	1.47493e-06	2.84382e-05	0	0.00134975	0.0218879	6.15865e-05	7.95261e-06	0.000641593	0.0157204
	679		0.00157115	0.024426	7.69e-05	1.02723e-05	0.001	0.0181207	0	2.31392e-06	3.59735e-05	1.13255e-07	1.51286e-08	1.47275e-06	2.66873e-05	0	0.00125085	0.0203866	5.72522e-05	7.39748e-06	0.000640648	0.0147525
	680		0.00145798	0.0227738	7.15e-05	9.57637e-06	0.001	0.017	0	2.14409e-06	3.34909e-05	1.05147e-07	1.40829e-08	1.47059e-06	2.5e-05	0	0.00115905	0.0189797	5.31536e-05	6.88617e-06	0.000639706	0.0138198
	681		0.00135274	0.0212238	6.66e-05	8.93033e-06	0.001	0.0159038	0	1.9864e-06	3.11656e-05	9.77974e-08	1.31136e-08	1.46843e-06	2.33536e-05	0	0.00107381	0.0176619	4.94382e-05	6.41219e-06	0.000638767	0.0129097
	682		0.00125476	0.0197679	6.2e-05	8.32543e-06	0.001	0.0148372	0	1.83982e-06	2.89852e-05	9.09091e-08	1.22074e-08	1.46628e-06	2.17554e-05	0	0.000994568	0.0164263	4.5956e-05	5.96909e-06	0.00063783	0.0120262
	683		0.0011634	0.0183986	5.78e-05	7.76135e-06	0.001	0.0138107	0	1.70337e-06	2.69379e-05	8.46266e-08	1.13636e-08	1.46413e-06	2.02206e-05	0	0.000920803	0.015266	4.27802e-05	5.55651e-06	0.000636896	0.0111778
	684		0.00107812	0.0171092	5.38e-05	7.23773e-06	0.001	0.0128348	0	1.5762e-06	2.50135e-05	7.8655e-08	1.05815e-08	1.46199e-06	1.87643e-05	0	0.000852058	0.0141754	3.97614e-05	5.17407e-06	0.000635965	0.0103727
	685		0.000998424	0.0158939	5.01e-05	6.75425e-06	0.001	0.01192	0	1.45755e-06	2.32028e-05	7.31387e-08	9.86022e-09	1.45985e-06	1.74015e-05	0	0.000787921	0.0131493	3.69728e-05	4.82139e-06	0.000635036	0.00961938
	686		0.000923962	0.0147492	4.67e-05	6.30499e-06	0.001	0.0110683	0	1.34688e-06	2.15003e-05	6.80758e-08	9.19095e-09	1.45773e-06	1.61346e-05	0	0.000728095	0.0121845	3.44134e-05	4.49413e-06	0.000634111	0.00891905
	687		0.000854713	0.0136773	4.36e-05	5.88407e-06	0.001	0.0102734	0	1.24412e-06	1.99087e-05	6.34643e-08	8.56488e-09	1.4556e-06	1.4954e-05	0	0.000672546	0.0112825	3.20823e-05	4.188e-06	0.000633188	0.00826644
	688		0.000790652	0.0126804	4.06e-05	5.49115e-06	0.001	0.00953331	0	1.1492e-06	1.84308e-05	5.90116e-08	7.98132e-09	1.45349e-06	1.38566e-05	0	0.000621234	0.010445	2.98314e-05	3.90266e-06	0.000632267	0.00765979
	689		0.000731684	0.011759	3.79e-05	5.12592e-06	0.001	0.00884616	0	1.06195e-06	1.70668e-05	5.50073e-08	7.43965e-09	1.45138e-06	1.28391e-05	0	0.000574067	0.00967194	2.78071e-05	3.6378e-06	0.00063135	0.00709736
	690		0.000677653	0.0109123	3.53e-05	4.78804e-06	0.001	0.00821	0	9.82106e-07	1.58149e-05	5.11594e-08	6.93919e-09	1.44928e-06	1.18986e-05	0	0.000530905	0.00896251	2.58619e-05	3.39308e-06	0.000630435	0.00657742
	691		0.000628297	0.0101373	3.3e-05	4.47347e-06	0.001	0.00762378	0	9.09258e-07	1.46705e-05	4.77569e-08	6.47391e-09	1.44718e-06	1.1033e-05	0	0.000491525	0.00831394	2.41419e-05	3.16557e-06	0.000629522	0.00609893
	692		0.000583108	0.00942568	3.08e-05	4.17829e-06	0.001	0.00708542	0	8.42642e-07	1.36209e-05	4.45087e-08	6.03799e-09	1.44509e-06	1.02391e-05	0	0.000455513	0.00771914	2.24999e-05	2.95242e-06	0.000628613	0.00566006
	693		0.000541584	0.00876917	2.87e-05	3.90243e-06	0.001	0.00659148	0	7.81506e-07	1.26539e-05	4.14141e-08	5.63121e-09	1.443e-06	9.51151e-06	0	0.000422465	0.00717113	2.09355e-05	2.75352e-06	0.000627706	0.00525788
	694		0.000503294	0.00816076	2.68e-05	3.64583e-06	0.001	0.00613848	0	7.25207e-07	1.1759e-05	3.86167e-08	5.25336e-09	1.44092e-06	8.84508e-06	0	0.000392031	0.00666398	1.95214e-05	2.56876e-06	0.000626801	0.00488948
	695		0.00046787	0.00759453	2.5e-05	3.40841e-06	0.001	0.005723	0	6.73194e-07	1.09274e-05	3.59712e-08	4.90419e-09	1.43885e-06	8.23453e-06	0	0.000363914	0.00619268	1.8184e-05	2.39802e-06	0.000625899	0.00455198
	696		0.000435007	0.00706588	2.34e-05	3.18739e-06	0.001	0.00534306	0	6.2501e-07	1.01521e-05	3.36207e-08	4.57958e-09	1.43678e-06	7.67681e-06	0	0.000337867	0.00575333	1.69958e-05	2.2393e-06	0.000625	0.00424368
	697		0.00040449	0.00657252	2.18e-05	2.97998e-06	0.001	0.0049958	0	5.8033e-07	9.42973e-06	3.12769e-08	4.27544e-09	1.43472e-06	7.16757e-06	0	0.000313714	0.00534394	1.5811e-05	2.09058e-06	0.000624103	0.00396217
	698		0.000376138	0.00611262	2.04e-05	2.78604e-06	0.001	0.0046764	0	5.3888e-07	8.75734e-06	2.92264e-08	3.99146e-09	1.43266e-06	6.69972e-06	0	0.000291306	0.00496289	1.47744e-05	1.95172e-06	0.000623209	0.00370355
	699		0.000349784	0.0056844	1.91e-05	2.60548e-06	0.001	0.00438007	0	5.00406e-07	8.13219e-06	2.73247e-08	3.72744e-09	1.43062e-06	6.2662e-06	0	0.000270509	0.00460861	1.38131e-05	1.82262e-06	0.000622318	0.0034639
	700		0.000325278	0.00528607	1.78e-05	2.43819e-06	0.001	0.004102	0	4.64683e-07	7.55153e-06	2.54286e-08	3.48313e-09	1.42857e-06	5.86e-06	0	0.000251197	0.00427954	1.28546e-05	1.70316e-06	0.000621429	0.00323936
	701		0.000302477	0.00491573	1.66e-05	2.28225e-06	0	0.00383845	0	4.31494e-07	7.01245e-06	2.36805e-08	3.25571e-09	0	5.47568e-06	0	0.000233256	0.00397404	1.19709e-05	1.59196e-06	0	0.00302691
	702		0.000281237	0.00457086	1.56e-05	2.1358e-06	0	0.0035891	0	4.00623e-07	6.5112e-06	2.22222e-08	3.04245e-09	0	5.11268e-06	0	0.000216568	0.00368997	1.12337e-05	1.48768e-06	0	0.00282624
	703		0.000261427	0.00424908	1.45e-05	1.99874e-06	0	0.00335422	0	3.71873e-07	6.04421e-06	2.06259e-08	2.84316e-09	0	4.77129e-06	0	0.000201027	0.00342533	1.04267e-05	1.39023e-06	0	0.00263753
	704		0.00024293	0.00394832	1.36e-05	1.87101e-06	0	0.00313409	0	3.45071e-07	5.60841e-06	1.93182e-08	2.65768e-09	0	4.45184e-06	0	0.000186538	0.00317835	9.76566e-06	1.29954e-06	0	0.00246094
	705		0.000225641	0.00366675	1.27e-05	1.75252e-06	0	0.002929	0	3.20058e-07	5.20106e-06	1.80142e-08	2.48584e-09	0	4.15461e-06	0	0.000173016	0.00294751	9.10647e-06	1.21551e-06	0	0.00229663
	706		0.000209478	0.00340297	1.19e-05	1.64197e-06	0	0.00273814	0	2.96711e-07	4.82007e-06	1.68555e-08	2.32574e-09	0	3.87838e-06	0	0.000160395	0.00273159	8.52075e-06	1.13722e-06	0	0.00214394
	707		0.0001944	0.00315632	1.11e-05	1.53806e-06	0	0.00255988	0	2.74965e-07	4.46438e-06	1.57001e-08	2.17547e-09	0	3.62076e-06	0	0.00014864	0.00253002	7.93668e-06	1.06375e-06	0	0.00200152
	708		0.00018037	0.00292624	1.04e-05	1.44073e-06	0	0.00239324	0	2.5476e-07	4.13311e-06	1.46893e-08	2.03493e-09	0	3.38029e-06	0	0.000137718	0.00234228	7.42567e-06	9.95028e-07	0	0.00186859
	709		0.000167347	0.00271213	9.76e-06	1.34993e-06	0	0.00223727	0	2.36032e-07	3.82529e-06	1.37659e-08	1.90399e-09	0	3.15554e-06	0	0.000127594	0.00216784	6.95887e-06	9.31002e-07	0	0.00174435
	710		0.000155286	0.00251327	9.14e-06	1.2656e-06	0	0.002091	0	2.18713e-07	3.53982e-06	1.28732e-08	1.78254e-09	0	2.94507e-06	0	0.000118231	0.00200606	6.50764e-06	8.71613e-07	0	0.00162801
	711		0.000144135	0.00232895	8.56e-06	1.18683e-06	0	0.00195359	0	2.02722e-07	3.2756e-06	1.20394e-08	1.66924e-09	0	2.74766e-06	0	0.000109587	0.00185632	6.08611e-06	8.16215e-07	0	0.00151888
	712		0.00013383	0.00215836	8.02e-06	1.11273e-06	0	0.00182458	0	1.87963e-07	3.0314e-06	1.1264e-08	1.56282e-09	0	2.56261e-06	0	0.000101609	0.00171793	5.69416e-06	7.6418e-07	0	0.00141659
	713		0.000124309	0.00200071	7.51e-06	1.04326e-06	0	0.00170358	0	1.74346e-07	2.80604e-06	1.0533e-08	1.4632e-09	0	2.38931e-06	0	9.42478e-05	0.00159022	5.32459e-06	7.15466e-07	0	0.00132079
	714		0.000115513	0.00185521	7.04e-06	9.78385e-07	0	0.00159019	0	1.61783e-07	2.59833e-06	9.85994e-09	1.37029e-09	0	2.22715e-06	0	8.74563e-05	0.00147251	4.98436e-06	6.70035e-07	0	0.00123115
	715		0.000107388	0.00172108	6.6e-06	9.18078e-07	0	0.001484	0	1.50193e-07	2.4071e-06	9.23077e-09	1.28403e-09	0	2.07552e-06	0	8.1191e-05	0.00136414	4.66631e-06	6.27855e-07	0	0.00114733
	716		9.988e-05	0.0015975	6.18e-06	8.61705e-07	0	0.0013845	0	1.39497e-07	2.23115e-06	8.63128e-09	1.2035e-09	0	1.93365e-06	0	7.54091e-05	0.00126442	4.36326e-06	5.8848e-07	0	0.00106891
	717		9.2932e-05	0.00148342	5.8e-06	8.0864e-07	0	0.00129127	0	1.29612e-07	2.06893e-06	8.08926e-09	1.12781e-09	0	1.80093e-06	0	7.00655e-05	0.00117249	4.08926e-06	5.5147e-07	0	0.00099554
	718		8.64907e-05	0.00137787	5.44e-06	7.58853e-07	0	0.00120409	0	1.20461e-07	1.91904e-06	7.5766e-09	1.0569e-09	0	1.67701e-06	0	6.51183e-05	0.00108754	3.8301e-06	5.16796e-07	0	0.000927036
	719		8.0509e-05	0.00127998	5.1e-06	7.12313e-07	0	0.00112274	0	1.11974e-07	1.78022e-06	7.09318e-09	9.907e-10	0	1.56154e-06	0	6.05304e-05	0.00100887	3.58572e-06	4.84426e-07	0	0.000863204
	720		7.49453e-05	0.001189	4.78e-06	6.68991e-07	0	0.001047	0	1.04091e-07	1.65139e-06	6.63889e-09	9.29154e-10	0	1.45417e-06	0	5.62691e-05	0.000935862	3.35607e-06	4.54332e-07	0	0.000803851
	721		6.97652e-05	0.00110433	4.49e-06	6.28444e-07	0	0.00097659	0	9.67617e-08	1.53166e-06	6.22746e-09	8.71628e-10	0	1.35449e-06	0	5.23072e-05	0.000868013	3.14809e-06	4.26204e-07	0	0.000748752
	722		6.4947e-05	0.00102563	4.21e-06	5.90239e-07	0	0.000911109	0	8.99543e-08	1.42054e-06	5.83102e-09	8.17506e-10	0	1.26192e-06	0	4.86273e-05	0.000805037	2.94768e-06	3.99739e-07	0	0.000697581
	723		6.04718e-05	0.000952602	3.95e-06	5.54363e-07	0	0.000850133	0	8.36401e-08	1.31757e-06	5.46335e-09	7.66754e-10	0	1.17584e-06	0	4.5214e-05	0.000746682	2.76181e-06	3.74923e-07	0	0.000649995
	724		5.63207e-05	0.000884959	3.71e-06	5.20798e-07	0	0.000793238	0	7.7791e-08	1.22232e-06	5.12431e-09	7.19334e-10	0	1.09563e-06	0	4.20521e-05	0.000692703	2.59042e-06	3.51736e-07	0	0.000605657
	725		5.24748e-05	0.000822396	3.48e-06	4.89531e-07	0	0.00074	0	7.2379e-08	1.13434e-06	4.8e-09	6.75215e-10	0	1.02069e-06	0	3.91265e-05	0.000642844	2.42648e-06	3.30163e-07	0	0.000564229
	726		4.89142e-05	0.000764585	3.27e-06	4.60251e-07	0	0.000690083	0	6.73749e-08	1.05315e-06	4.50413e-09	6.33955e-10	0	9.50527e-07	0	3.64214e-05	0.000596831	2.27691e-06	3.09987e-07	0	0.000525443
	727		4.56137e-05	0.00071111	3.07e-06	4.32648e-07	0	0.00064331	0	6.27424e-08	9.78143e-07	4.22283e-09	5.95114e-10	0	8.84883e-07	0	3.39171e-05	0.000554325	2.13471e-06	2.90995e-07	0	0.000489156
	728		4.2549e-05	0.00066157	2.88e-06	4.0671e-07	0	0.000599496	0	5.84464e-08	9.0875e-07	3.95604e-09	5.58668e-10	0	8.23484e-07	0	3.15948e-05	0.000515	1.99985e-06	2.73174e-07	0	0.000455215
	729		3.96989e-05	0.000615612	2.71e-06	3.8242e-07	0	0.000558455	0	5.44567e-08	8.44461e-07	3.71742e-09	5.24582e-10	0	7.66056e-07	0	2.94381e-05	0.000478566	1.87922e-06	2.56507e-07	0	0.000423469
	730		3.70443e-05	0.000572917	2.55e-06	3.59766e-07	0	0.00052	0	5.07456e-08	7.84818e-07	3.49315e-09	4.9283e-10	0	7.12329e-07	0	2.7432e-05	0.000444766	1.76585e-06	2.40981e-07	0	0.000393769
	731		3.45688e-05	0.000533206	2.39e-06	3.38528e-07	0	0.000483914	0	4.72897e-08	7.2942e-07	3.26949e-09	4.63103e-10	0	6.61989e-07	0	2.55638e-05	0.000413371	1.65278e-06	2.26445e-07	0	0.000365942
	732		3.22588e-05	0.000496234	2.25e-06	3.1849e-07	0	0.000450053	0	4.40694e-08	6.77915e-07	3.07377e-09	4.35096e-10	0	6.14826e-07	0	2.38229e-05	0.000384183	1.55384e-06	2.1275e-07	0	0.000339871
	733		3.01026e-05	0.000461782	2.12e-06	2.99644e-07	0	0.000418345	0	4.10677e-08	6.29989e-07	2.89222e-09	4.08791e-10	0	5.7073e-07	0	2.22003e-05	0.000357022	1.46207e-06	1.99888e-07	0	0.000315495
	734		2.80893e-05	0.000429654	1.99e-06	2.81981e-07	0	0.000388718	0	3.82688e-08	5.8536e-07	2.71117e-09	3.8417e-10	0	5.29589e-07	0	2.06873e-05	0.00033173	1.37054e-06	1.87849e-07	0	0.000292752
	735		2.62088e-05	0.00039967	1.87e-06	2.65493e-07	0	0.0003611	0	3.56582e-08	5.43769e-07	2.54422e-09	3.61215e-10	0	4.91293e-07	0	1.92761e-05	0.00030816	1.28614e-06	1.76625e-07	0	0.000271582
	736		2.44529e-05	0.00037169	1.76e-06	2.50026e-07	0	0.000335383	0	3.3224e-08	5.05014e-07	2.3913e-09	3.39709e-10	0	4.55684e-07	0	1.79602e-05	0.000286197	1.20884e-06	1.66109e-07	0	0.000251898
	737		2.28177e-05	0.00034565	1.66e-06	2.35424e-07	0	0.00031144	0	3.09602e-08	4.68996e-07	2.25237e-09	3.19436e-10	0	4.22579e-07	0	1.67364e-05	0.000265786	1.13861e-06	1.56196e-07	0	0.000233598
	738		2.12995e-05	0.000321494	1.56e-06	2.21681e-07	0	0.000289166	0	2.88611e-08	4.35629e-07	2.11382e-09	3.00381e-10	0	3.91823e-07	0	1.56017e-05	0.000246876	1.06857e-06	1.46878e-07	0	0.000216597
	739		1.98941e-05	0.000299155	1.47e-06	2.08789e-07	0	0.000268454	0	2.69203e-08	4.04811e-07	1.98917e-09	2.82529e-10	0	3.63266e-07	0	1.45525e-05	0.000229411	1.00556e-06	1.38149e-07	0	0.000200811
	740		1.85965e-05	0.000278553	1.38e-06	1.9674e-07	0	0.0002492	0	2.51304e-08	3.76423e-07	1.86486e-09	2.65865e-10	0	3.36757e-07	0	1.35849e-05	0.000213323	9.4272e-07	1.30001e-07	0	0.000186156
	741		1.74003e-05	0.000259583	1.3e-06	1.85426e-07	0	0.000231302	0	2.34822e-08	3.50314e-07	1.75439e-09	2.50238e-10	0	3.12148e-07	0	1.2694e-05	0.000198527	8.86871e-07	1.2236e-07	0	0.000172553
	742		1.62931e-05	0.000242061	1.22e-06	1.74736e-07	0	0.000214686	0	2.19584e-08	3.26228e-07	1.6442e-09	2.35493e-10	0	2.89334e-07	0	1.18702e-05	0.000184877	8.31173e-07	1.1515e-07	0	0.000159941
	743		1.52632e-05	0.000225809	1.15e-06	1.64666e-07	0	0.000199288	0	2.05427e-08	3.03915e-07	1.54778e-09	2.21623e-10	0	2.68221e-07	0	1.11049e-05	0.000172232	7.82428e-07	1.08368e-07	0	0.00014827
	744		1.43005e-05	0.000210674	1.08e-06	1.55212e-07	0	0.000185048	0	1.92211e-08	2.83164e-07	1.45161e-09	2.08618e-10	0	2.4872e-07	0	1.03905e-05	0.000160472	7.33814e-07	1.02009e-07	0	0.00013749
	745		1.33965e-05	0.000196528	1.02e-06	1.4637e-07	0	0.0001719	0	1.79819e-08	2.63796e-07	1.36913e-09	1.9647e-10	0	2.30738e-07	0	9.72061e-06	0.000149496	6.92117e-07	9.60686e-08	0	0.00012755
	746		1.25449e-05	0.000183271	9.62e-07	1.38062e-07	0	0.000159778	0	1.68162e-08	2.45672e-07	1.28954e-09	1.8507e-10	0	2.1418e-07	0	9.09048e-06	0.000139225	6.51886e-07	9.04943e-08	0	0.000118397
	747		1.17441e-05	0.000170868	9.07e-07	1.30208e-07	0	0.000148604	0	1.57217e-08	2.28739e-07	1.21419e-09	1.74308e-10	0	1.98935e-07	0	8.4988e-06	0.000129629	6.13793e-07	8.5232e-08	0	0.00010997
	748		1.09929e-05	0.00015929	8.55e-07	1.22805e-07	0	0.000138302	0	1.46964e-08	2.12955e-07	1.14305e-09	1.64178e-10	0	1.84895e-07	0	7.94454e-06	0.000120684	5.7783e-07	8.02787e-08	0	0.000102208
	749		1.029e-05	0.000148506	8.06e-07	1.15848e-07	0	0.000128793	0	1.37383e-08	1.98272e-07	1.0761e-09	1.5467e-10	0	1.71953e-07	0	7.42663e-06	0.000112363	5.43987e-07	7.56297e-08	0	9.50539e-05
	750		9.63397e-06	0.000138482	7.6e-07	1.09332e-07	0	0.00012	0	1.28453e-08	1.84643e-07	1.01333e-09	1.45776e-10	0	1.6e-07	0	6.94388e-06	0.000104639	5.12257e-07	7.12807e-08	0	8.84466e-05
	751		9.02263e-06	0.000129179	7.16e-07	1.03202e-07	0	0.000111859	0	1.20142e-08	1.72009e-07	9.53395e-10	1.37419e-10	0	1.48947e-07	0	6.49459e-06	9.74798e-05	4.81957e-07	6.71945e-08	0	8.23369e-05
	752		8.45301e-06	0.000120542	6.75e-07	9.74005e-08	0	0.000104322	0	1.12407e-08	1.60295e-07	8.97606e-10	1.29522e-10	0	1.38727e-07	0	6.07648e-06	9.08412e-05	4.53755e-07	6.33329e-08	0	7.66869e-05
	753		7.92207e-06	0.000112519	6.37e-07	9.19274e-08	0	9.73356e-05	0	1.05207e-08	1.49428e-07	8.4595e-10	1.22082e-10	0	1.29264e-07	0	5.68725e-06	8.46824e-05	4.27641e-07	5.96947e-08	0	7.14559e-05
	754		7.427e-06	0.000105061	6.01e-07	8.67807e-08	0	9.08459e-05	0	9.85013e-09	1.39338e-07	7.97082e-10	1.15094e-10	0	1.20485e-07	0	5.32476e-06	7.89646e-05	4.02938e-07	5.62779e-08	0	6.66032e-05
	755		6.96522e-06	9.81226e-05	5.67e-07	8.19587e-08	0	8.48e-05	0	9.22546e-09	1.29964e-07	7.50993e-10	1.08555e-10	0	1.12318e-07	0	4.98708e-06	7.3652e-05	3.7964e-07	5.30804e-08	0	6.20884e-05
	756		6.53422e-06	9.16641e-05	5.35e-07	7.74202e-08	0	7.91467e-05	0	8.64315e-09	1.21249e-07	7.07672e-10	1.02408e-10	0	1.04691e-07	0	4.67229e-06	6.87132e-05	3.5774e-07	5.00747e-08	0	5.78725e-05
	757		6.13129e-06	8.56455e-05	5.05e-07	7.31243e-08	0	7.3858e-05	0	8.09946e-09	1.13138e-07	6.67107e-10	9.65975e-11	0	9.75667e-08	0	4.37839e-06	6.41167e-05	3.37234e-07	4.72337e-08	0	5.39341e-05
	758		5.75391e-06	8.00302e-05	4.77e-07	6.90693e-08	0	6.8916e-05	0	7.59091e-09	1.05581e-07	6.29288e-10	9.11204e-11	0	9.09182e-08	0	4.10348e-06	5.98339e-05	3.18115e-07	4.45555e-08	0	5.02588e-05
	759		5.39984e-06	7.47858e-05	4.5e-07	6.52534e-08	0	6.43027e-05	0	7.11441e-09	9.8532e-08	5.92885e-10	8.59729e-11	0	8.47203e-08	0	3.84589e-06	5.58393e-05	2.99713e-07	4.20385e-08	0	4.68326e-05
	760		5.06711e-06	6.98827e-05	4.25e-07	6.16749e-08	0	6e-05	0	6.66725e-09	9.19509e-08	5.59211e-10	8.11512e-11	0	7.89474e-08	0	3.60417e-06	5.21097e-05	2.8269e-07	3.96808e-08	0	4.36414e-05
	761		4.75413e-06	6.52966e-05	4.01e-07	5.83044e-08	0	5.59819e-05	0	6.24721e-09	8.58037e-08	5.26938e-10	7.66155e-11	0	7.35636e-08	0	3.37711e-06	4.8626e-05	2.66376e-07	3.7463e-08	0	4.06653e-05
	762		4.46019e-06	6.10128e-05	3.79e-07	5.51124e-08	0	5.22256e-05	0	5.85327e-09	8.00693e-08	4.97375e-10	7.2326e-11	0	6.85375e-08	0	3.16415e-06	4.53762e-05	2.51431e-07	3.53655e-08	0	3.7887e-05
	763		4.18466e-06	5.70183e-05	3.58e-07	5.20972e-08	0	4.87184e-05	0	5.48448e-09	7.47291e-08	4.69201e-10	6.82794e-11	0	6.38511e-08	0	2.96479e-06	4.23499e-05	2.37189e-07	3.33869e-08	0	3.52964e-05
	764		3.9269e-06	5.32996e-05	3.38e-07	4.92575e-08	0	4.54475e-05	0	5.13992e-09	6.97639e-08	4.42408e-10	6.44732e-11	0	5.94862e-08	0	2.77853e-06	3.9536e-05	2.23645e-07	3.15257e-08	0	3.28835e-05
	765		3.68617e-06	4.9843e-05	3.2e-07	4.65916e-08	0	4.24e-05	0	4.81852e-09	6.51542e-08	4.18301e-10	6.09041e-11	0	5.54248e-08	0	2.60479e-06	3.69237e-05	2.11458e-07	2.97805e-08	0	3.06384e-05
	766		3.46157e-06	4.66322e-05	3.02e-07	4.40782e-08	0	3.9561e-05	0	4.51902e-09	6.08775e-08	3.94256e-10	5.75433e-11	0	5.16463e-08	0	2.44288e-06	3.45e-05	1.99303e-07	2.81372e-08	0	2.85496e-05
	767		3.25155e-06	4.36424e-05	2.86e-07	4.16962e-08	0	3.69151e-05	0	4.23931e-09	5.69001e-08	3.72881e-10	5.43627e-11	0	4.81292e-08	0	2.29168e-06	3.2246e-05	1.88498e-07	2.6582e-08	0	2.66054e-05
	768		3.05464e-06	4.08501e-05	2.7e-07	3.94444e-08	0	3.44487e-05	0	3.9774e-09	5.31902e-08	3.51562e-10	5.13599e-11	0	4.48551e-08	0	2.15009e-06	3.01435e-05	1.77721e-07	2.51137e-08	0	2.47955e-05
	769		2.86951e-06	3.82346e-05	2.55e-07	3.73218e-08	0	3.21482e-05	0	3.73148e-09	4.97199e-08	3.31599e-10	4.85329e-11	0	4.18051e-08	0	2.01716e-06	2.81769e-05	1.67629e-07	2.37313e-08	0	2.31095e-05
	770		2.69504e-06	3.57781e-05	2.41e-07	3.53272e-08	0	3e-05	0	3.50005e-09	4.64651e-08	3.12987e-10	4.58795e-11	0	3.8961e-08	0	1.89205e-06	2.63323e-05	1.5822e-07	2.24339e-08	0	2.15373e-05
	771		2.5304e-06	3.34676e-05	2.28e-07	3.34451e-08	0	2.79913e-05	0	3.28197e-09	4.3408e-08	2.9572e-10	4.33789e-11	0	3.63051e-08	0	1.77416e-06	2.45999e-05	1.49491e-07	2.12111e-08	0	2.00692e-05
	772		2.3755e-06	3.13007e-05	2.16e-07	3.166e-08	0	2.61136e-05	0	3.07707e-09	4.05449e-08	2.79793e-10	4.10104e-11	0	3.38259e-08	0	1.6634e-06	2.29773e-05	1.4144e-07	2.0053e-08	0	1.86986e-05
	773		2.23033e-06	2.92761e-05	2.04e-07	2.99712e-08	0	2.43602e-05	0	2.88529e-09	3.78734e-08	2.63907e-10	3.87726e-11	0	3.15139e-08	0	1.55972e-06	2.14633e-05	1.33409e-07	1.89588e-08	0	1.74206e-05
	774		2.09478e-06	2.73908e-05	1.93e-07	2.83782e-08	0	2.27246e-05	0	2.70643e-09	3.53886e-08	2.49354e-10	3.66643e-11	0	2.936e-08	0	1.46304e-06	2.00552e-05	1.26053e-07	1.79279e-08	0	1.62299e-05
	775		1.96864e-06	2.56411e-05	1.83e-07	2.68803e-08	0	2.12e-05	0	2.54018e-09	3.30853e-08	2.36129e-10	3.46843e-11	0	2.73548e-08	0	1.37317e-06	1.87498e-05	1.19367e-07	1.69597e-08	0	1.51215e-05
	776		1.85152e-06	2.40205e-05	1.73e-07	2.548e-08	0	1.97786e-05	0	2.38598e-09	3.09543e-08	2.22938e-10	3.28351e-11	0	2.54878e-08	0	1.28981e-06	1.75421e-05	1.12699e-07	1.60555e-08	0	1.40895e-05
	777		1.74248e-06	2.2516e-05	1.64e-07	2.4166e-08	0	1.84529e-05	0	2.24257e-09	2.89781e-08	2.11068e-10	3.11017e-11	0	2.37488e-08	0	1.21229e-06	1.64222e-05	1.06698e-07	1.52079e-08	0	1.31282e-05
	778		1.6406e-06	2.11145e-05	1.55e-07	2.29167e-08	0	1.72169e-05	0	2.10874e-09	2.71395e-08	1.99229e-10	2.94559e-11	0	2.21297e-08	0	1.13994e-06	1.53803e-05	1.00713e-07	1.44032e-08	0	1.22331e-05
	779		1.54507e-06	1.98046e-05	1.47e-07	2.17105e-08	0	1.60646e-05	0	1.9834e-09	2.54231e-08	1.88703e-10	2.78697e-11	0	2.06221e-08	0	1.07218e-06	1.44076e-05	9.53927e-08	1.36276e-08	0	1.13997e-05
	780		1.45518e-06	1.85766e-05	1.39e-07	2.05258e-08	0	1.499e-05	0	1.86562e-09	2.38162e-08	1.78205e-10	2.63151e-11	0	1.92179e-08	0	1.00851e-06	1.34969e-05	9.00856e-08	1.28674e-08	0	1.06235e-05
